# Supplementary material for: Superconductivity in a van der Waals layered quasicrystal
Source: Nat Commun. 2024 Mar 1;15:1529. doi: 10.1038/s41467-024-45952-2 (PMC10907369; doi:10.1038/s41467-024-45952-2)
Supplement: Supplementary file 4 — Supplementary Data 1 [file 41467_2024_45952_MOESM4_ESM.xlsx]

## Sheet: Supplementary Data 1
Supplementary Data 1. Powder XRD data for the Ta97Te60 crystal approximant (CA) phase.
H1’	H2’	H3’	q	2θ	I
0	0	2	0.6096	8.57	100
1	0	2	0.6505	9.15	11.93
1	1	2	0.689	9.69	2.36
3	1	0	0.718	10.1	0.36
2	0	2	0.7602	10.69	0.74
2	1	2	0.7934	11.16	2.05
2	2	2	0.8855	12.46	0.74
3	1	2	0.9419	13.26	1.03
0	0	4	1.2193	17.19	0.49
5	2	0	1.2228	17.24	0.23
1	0	4	1.2402	17.49	0.26
1	1	4	1.2608	17.78	0.27
5	3	0	1.324	18.68	1.1
6	0	0	1.3624	19.23	0.71
3	1	4	1.415	19.98	0.25
7	2	2	1.7619	24.95	0.22
8	2	0	1.8724	26.54	2.64
8	2	1	1.897	26.9	0.95
6	6	0	1.9267	27.32	1.23
8	1	2	1.9295	27.37	0.42
6	6	1	1.9506	27.67	0.48
8	2	2	1.9691	27.94	5.13
7	1	4	2.016	28.62	0.31
6	6	2	2.0208	28.69	2.57
8	3	2	2.0335	28.87	0.23
7	2	4	2.054	29.17	0.32
8	2	3	2.0838	29.6	0.59
6	6	3	2.1327	30.31	0.31
6	5	4	2.1521	30.6	0.37
8	1	4	2.1995	31.29	0.24
8	2	4	2.2344	31.8	1.33
5	3	6	2.2578	32.14	0.35
6	6	4	2.2801	32.46	0.54
6	0	6	2.2805	32.47	0.22
8	3	4	2.2913	32.63	0.61
7	5	4	2.3026	32.79	0.21
6	2	6	2.3253	33.13	0.54
8	4	4	2.3688	33.76	0.43
9	1	4	2.3904	34.08	0.81
8	2	5	2.4143	34.43	0.68
9	2	4	2.4226	34.55	1.49
7	1	6	2.4337	34.72	1.95
0	0	8	2.4385	34.79	0.24
10	3	2	2.4477	34.92	0.42
6	4	6	2.4547	35.03	1.98
6	6	5	2.4566	35.06	0.34
1	1	8	2.4596	35.1	0.82
8	5	4	2.4648	35.18	0.27
9	3	4	2.4752	35.33	1.23
7	5	5	2.4775	35.36	0.72
2	0	8	2.4805	35.41	1.07
8	7	2	2.4895	35.54	0.38
2	1	8	2.4908	35.56	0.24
9	5	3	2.5102	35.85	0.22
5	3	7	2.5111	35.86	0.21
7	3	6	2.517	35.95	2.91
2	2	8	2.5217	36.02	1.41
8	4	5	2.5392	36.27	0.7
10	3	3	2.5408	36.3	0.44
3	1	8	2.542	36.32	2.87
9	4	4	2.5471	36.39	0.39
11	2	1	2.5568	36.54	0.23
7	7	4	2.5572	36.54	0.81
9	1	5	2.5594	36.57	0.88
8	8	0	2.5689	36.71	3.23
6	2	7	2.572	36.76	0.3
10	0	4	2.5772	36.84	1.87
8	0	6	2.5777	36.84	1.1
8	7	3	2.5811	36.89	0.57
8	8	1	2.5869	36.98	4.5
10	1	4	2.5872	36.99	0.65
8	1	6	2.5877	36.99	0.2
11	3	0	2.5889	37.01	7.54
4	0	8	2.6022	37.21	2.02
11	3	1	2.6068	37.27	8.44
11	2	2	2.6108	37.33	0.8
10	4	3	2.6109	37.34	0.42
10	2	4	2.617	37.43	1.82
8	2	6	2.6174	37.43	3.07
3	3	8	2.6219	37.5	1.35
9	5	4	2.6366	37.72	1.67
9	3	5	2.6387	37.75	0.66
8	8	2	2.6402	37.77	6.32
4	2	8	2.6415	37.79	2.4
6	6	6	2.6565	38.01	1.73
11	3	2	2.6597	38.06	13.34
10	3	4	2.6657	38.15	1.48
7	1	7	2.6703	38.22	0.6
11	4	1	2.6751	38.29	0.23
7	5	6	2.6758	38.3	3.47
6	4	7	2.6895	38.5	0.56
5	0	8	2.6899	38.51	0.62
11	2	3	2.6983	38.63	0.7
5	1	8	2.6994	38.65	2.58
8	7	4	2.7042	38.72	1.28
7	7	5	2.7158	38.89	0.5
11	4	2	2.7267	39.06	0.79
8	8	3	2.7268	39.06	3.16
5	2	8	2.7279	39.08	0.3
10	4	4	2.7326	39.15	1.64
8	4	6	2.733	39.15	3.41
10	0	5	2.7347	39.18	1.15
11	3	3	2.7456	39.34	6.66
7	3	7	2.7464	39.35	0.65
9	1	6	2.7518	39.43	2.67
4	4	8	2.7561	39.5	0.5
10	2	5	2.7721	39.74	0.92
5	3	8	2.7748	39.78	2.87
11	1	4	2.7886	39.98	1.29
9	5	5	2.7907	40.01	0.8
6	0	8	2.7933	40.05	1.1
12	1	2	2.8013	40.17	0.56
10	6	3	2.8014	40.17	0.25
8	0	7	2.8022	40.19	0.23
6	1	8	2.8025	40.19	0.55
11	4	3	2.8106	40.31	0.37
11	2	4	2.8162	40.4	0.78
10	3	5	2.8182	40.43	0.44
9	3	6	2.8258	40.54	2.53
6	2	8	2.83	40.6	1.9
3	1	9	2.8358	40.69	0.31
8	2	7	2.8388	40.73	0.51
5	4	8	2.8391	40.74	0.4
8	8	4	2.8435	40.8	2.64
8	7	5	2.8546	40.97	0.24
11	3	4	2.8616	41.08	6.11
12	3	2	2.874	41.26	0.53
6	3	8	2.8751	41.28	0.38
10	4	5	2.8815	41.37	0.9
12	1	3	2.883	41.4	0.31
7	5	7	2.8927	41.54	0.65
7	7	6	2.8978	41.62	0.73
12	2	3	2.9097	41.8	0.39
10	6	4	2.9152	41.88	0.45
10	0	6	2.9156	41.89	1.95
7	1	8	2.9196	41.95	1.44
11	4	4	2.924	42.01	0.4
11	1	5	2.9347	42.17	0.34
12	4	2	2.9361	42.19	0.23
6	4	8	2.9372	42.21	1.5
8	4	7	2.9457	42.34	0.39
7	2	8	2.946	42.34	0.27
10	2	6	2.9507	42.42	1.29
11	2	5	2.961	42.57	0.23
9	1	7	2.9632	42.6	0.29
9	5	6	2.9681	42.68	0.67
8	8	5	2.987	42.96	0.66
7	3	8	2.9894	43	1.26
11	5	4	3.0023	43.19	0.33
11	3	5	3.0042	43.22	1.54
12	2	4	3.0194	43.45	0.3
9	3	7	3.032	43.64	0.24
8	0	8	3.0407	43.77	0.32
5	3	9	3.0461	43.86	0.28
0	0	10	3.0482	43.89	0.3
10	4	6	3.0537	43.97	0.28
1	0	10	3.0566	44.02	0.81
1	1	10	3.065	44.14	0.23
8	2	8	3.0745	44.29	0.62
2	0	10	3.0818	44.4	0.26
2	1	10	3.0902	44.52	0.29
13	1	3	3.0985	44.65	0.24
11	1	6	3.104	44.73	0.21
6	6	8	3.1078	44.79	0.3
2	2	10	3.1151	44.9	0.79
7	5	8	3.1244	45.04	0.67
3	1	10	3.1316	45.15	2.28
11	3	6	3.1697	45.73	0.25
8	4	8	3.1735	45.79	0.25
4	0	10	3.1806	45.9	0.79
9	1	8	3.1897	46.04	0.2
3	3	10	3.1968	46.15	0.53
14	2	0	3.2111	46.37	0.41
4	2	10	3.2129	46.39	0.24
14	2	1	3.2255	46.59	0.37
5	0	10	3.2527	47	0.33
9	3	8	3.2537	47.02	0.27
5	1	10	3.2606	47.12	0.77
14	2	2	3.2685	47.24	0.43
14	4	0	3.306	47.82	0.41
14	4	1	3.3201	48.04	0.4
5	3	10	3.3233	48.09	0.46
6	0	10	3.3388	48.32	0.35
14	4	2	3.3618	48.68	0.57
14	4	3	3.4302	49.74	0.25
