# Supplementary material for: Superconductivity in a van der Waals layered quasicrystal
Source: Nat Commun. 2024 Mar 1;15:1529. doi: 10.1038/s41467-024-45952-2 (PMC10907369; doi:10.1038/s41467-024-45952-2)
Supplement: Supplementary file 5 — Supplementary Data 2 [file 41467_2024_45952_MOESM5_ESM.xlsx]

## Sheet: Supplementary Data 2
Supplementary Data 2. Calculated powder XRD data for the dodecagonal quasicrystal (QC) phase.
h1	h2	h3	h4	h5	q	2θ	I
0	0	0	0	1	0.6047	8.5	100
1	0	0	0	0	0.6942	9.76	0.48
1	-1	0	0	1	0.7034	9.89	5.47
1	0	0	0	1	0.9206	12.96	1.77
0	0	0	0	2	1.2094	17.05	0.49
1	-1	0	0	2	1.2617	17.8	0.71
1	1	0	0	0	1.3411	18.93	1.81
1	0	0	0	2	1.3945	19.69	0.36
1	1	1	0	0	1.8966	26.89	3.87
2	0	0	1	2	1.9678	27.92	0.52
1	1	1	0	1	1.9906	28.25	7.7
2	1	-1	0	2	2.0555	29.19	0.48
2	1	0	0	1	2.1082	29.96	0.42
2	1	-1	-1	2	2.2494	32.02	1.87
1	1	0	0	3	2.256	32.11	0.56
2	0	0	0	3	2.2845	32.53	0.55
2	1	0	0	2	2.3541	33.55	1.44
2	0	0	1	3	2.3876	34.04	3.27
0	0	0	0	4	2.4189	34.5	0.24
1	-1	0	0	4	2.4454	34.89	2.7
2	1	-1	0	3	2.4604	35.11	6.05
1	0	0	0	4	2.5165	35.94	4.28
2	2	-1	0	2	2.5506	36.44	4.67
1	2	1	0	0	2.5908	37.04	10.76
1	0	0	1	4	2.6105	37.33	4.43
2	2	-1	-1	2	2.6188	37.45	2.26
2	1	-1	-1	3	2.6245	37.54	4.81
2	-1	-1	0	4	2.6351	37.7	7.69
3	1	-1	0	2	2.6433	37.82	4.73
1	2	1	0	1	2.6604	38.07	19.6
2	0	-1	0	4	2.7012	38.68	3.08
2	1	0	0	3	2.7148	38.88	9.54
2	2	0	0	1	2.7495	39.4	0.25
1	1	0	0	4	2.7658	39.64	3.97
3	1	0	0	1	2.7729	39.75	0.4
2	0	0	0	4	2.789	39.99	2.4
3	1	-1	-1	2	2.7968	40.1	3.8
2	2	0	-1	2	2.8592	41.04	7.89
2	0	0	1	4	2.8741	41.26	3.84
2	2	-1	0	3	2.8868	41.45	5.29
3	1	-1	-2	1	2.9195	41.94	0.48
2	1	-1	0	4	2.9348	42.18	3.7
2	2	0	0	2	2.9422	42.29	0.59
2	2	-1	-1	3	2.9473	42.36	1.2
3	1	0	0	2	2.9641	42.62	1.49
3	1	-1	0	3	2.9691	42.69	2.99
3	2	-1	0	1	3.0009	43.17	0.43
0	0	0	0	5	3.0236	43.52	0.2
1	-1	0	0	5	3.0449	43.84	0.72
3	2	-1	-1	1	3.0591	44.05	0.23
2	1	-1	-1	4	3.0737	44.28	0.92
3	1	-1	-2	2	3.1017	44.7	0.45
1	0	0	0	5	3.1023	44.71	3.07
3	1	-1	-1	3	3.1065	44.77	0.57
2	1	0	0	4	3.1512	45.45	1.12
2	2	0	-1	3	3.1628	45.63	0.25
1	0	0	1	5	3.179	45.88	0.94
2	-1	-1	0	5	3.1992	46.18	2.07
3	2	-1	-2	0	3.2108	46.36	0.28
2	0	-1	0	5	3.2539	47.02	0.78
3	2	-1	-2	1	3.2672	47.22	0.21
3	2	0	-1	0	3.2849	47.5	0.71
2	2	-1	0	4	3.3005	47.74	0.61
1	1	0	0	5	3.3077	47.85	0.49
3	2	0	-1	1	3.3401	48.35	0.9
