# Supplementary material for: Superconductivity in a van der Waals layered quasicrystal
Source: Nat Commun. 2024 Mar 1;15:1529. doi: 10.1038/s41467-024-45952-2 (PMC10907369; doi:10.1038/s41467-024-45952-2)
Supplement: Supplementary file 6 — Source Data [file 41467_2024_45952_MOESM6_ESM.xlsx]

## Sheet: Figure 1b,c
Synthesized Ta1.6Te	2θ (deg)	Intensity (a.u.)	dodecagonal QC	2θ (deg)	Intensity (a.u.)
	2	527.5		0	1000
	2.01	545		0.01405	1000
	2.02	545.833		0.0281	1000
	2.03	591.667		0.04215	1000
	2.04	575.833		0.05619	1000
	2.05	544.167		0.07024	1000
	2.06	540		0.08429	1000
	2.07	525		0.09834	1000
	2.08	559.167		0.11239	1000
	2.09	564.167		0.12644	1000
	2.1	510.833		0.14049	1000
	2.11	516.667		0.15453	1000
	2.12	539.167		0.16858	1000
	2.13	545.833		0.18263	1000
	2.14	515.833		0.19668	1000
	2.15	494.167		0.21073	1000
	2.16	482.5		0.22478	1000
	2.17	515.833		0.23883	1000
	2.18	496.667		0.25287	1000
	2.19	474.167		0.26692	1000
	2.2	500		0.28097	1000
	2.21	505		0.29502	1000
	2.22	510.833		0.30907	1000
	2.23	467.5		0.32312	1000
	2.24	499.167		0.33717	1000
	2.25	483.333		0.35121	1000
	2.26	491.667		0.36526	1000
	2.27	463.333		0.37931	1000
	2.28	440		0.39336	1000
	2.29	465.833		0.40741	1000
	2.3	451.667		0.42146	1000
	2.31	444.167		0.43551	1000
	2.32	452.5		0.44955	1000
	2.33	436.667		0.4636	1000
	2.34	479.167		0.47765	1000
	2.35	448.333		0.4917	1000
	2.36	405.833		0.50575	1000
	2.37	455.833		0.5198	1000
	2.38	446.667		0.53385	1000
	2.39	438.333		0.54789	1000
	2.4	434.167		0.56194	1000
	2.41	443.333		0.57599	1000
	2.42	405.833		0.59004	1000
	2.43	462.5		0.60409	1000
	2.44	425.833		0.61814	1000
	2.45	442.5		0.63219	1000
	2.46	430.833		0.64624	1000
	2.47	430.833		0.66028	1000
	2.48	420.833		0.67433	1000
	2.49	437.5		0.68838	1000
	2.5	415		0.70243	1000
	2.51	450.833		0.71648	1000
	2.52	408.333		0.73053	1000
	2.53	421.667		0.74458	1000
	2.54	425.833		0.75863	1000
	2.55	403.333		0.77267	1000
	2.56	403.333		0.78672	1000
	2.57	435		0.80077	1000
	2.58	405		0.81482	1000
	2.59	423.333		0.82887	1000
	2.6	399.167		0.84292	1000
	2.61	418.333		0.85697	1000
	2.62	388.333		0.87102	1000
	2.63	380.833		0.88507	1000
	2.64	380.833		0.89911	1000
	2.65	388.333		0.91316	1000
	2.66	393.333		0.92721	1000
	2.67	390.833		0.94126	1000
	2.68	391.667		0.95531	1000
	2.69	389.167		0.96936	1000
	2.7	374.167		0.98341	1000
	2.71	405.833		0.99746	1000
	2.72	377.5		1.01151	1000
	2.73	403.333		1.02556	1000
	2.74	351.667		1.0396	1000
	2.75	400.833		1.05365	1000
	2.76	372.5		1.0677	1000
	2.77	359.167		1.08175	1000
	2.78	390.833		1.0958	1000
	2.79	362.5		1.10985	1000
	2.8	361.667		1.1239	1000
	2.81	360		1.13795	1000
	2.82	385.833		1.152	1000
	2.83	385		1.16605	1000
	2.84	367.5		1.1801	1000
	2.85	341.667		1.19415	1000
	2.86	370.833		1.2082	1000
	2.87	323.333		1.22224	1000
	2.88	365		1.23629	1000
	2.89	356.667		1.25034	1000
	2.9	382.5		1.26439	1000
	2.91	369.167		1.27844	1000
	2.92	345		1.29249	1000
	2.93	352.5		1.30654	1000
	2.94	346.667		1.32059	1000
	2.95	360.833		1.33464	1000
	2.96	358.333		1.34869	1000
	2.97	369.167		1.36274	1000
	2.98	378.333		1.37679	1000
	2.99	363.333		1.39084	1000
	3	352.5		1.40489	1000
	3.01	350.833		1.41894	1000
	3.02	335.833		1.43299	1000
	3.03	331.667		1.44704	1000
	3.04	372.5		1.46109	1000
	3.05	354.167		1.47514	1000
	3.06	375.833		1.48919	1000
	3.07	332.5		1.50324	1000
	3.08	347.5		1.51728	1000
	3.09	352.5		1.53133	1000
	3.1	345.833		1.54538	1000
	3.11	344.167		1.55943	1000
	3.12	373.333		1.57348	1000
	3.13	344.167		1.58753	1000
	3.14	342.5		1.60158	1000
	3.15	341.667		1.61563	1000
	3.16	330		1.62968	1000
	3.17	365.833		1.64373	1000
	3.18	360.833		1.65778	1000
	3.19	329.167		1.67183	1000
	3.2	311.667		1.68588	1000
	3.21	295		1.69993	1000
	3.22	366.667		1.71398	1000
	3.23	346.667		1.72803	1000
	3.24	332.5		1.74208	1000
	3.25	293.333		1.75613	1000
	3.26	331.667		1.77018	1000
	3.27	337.5		1.78423	1000
	3.28	330		1.79828	1000
	3.29	314.167		1.81233	1000
	3.3	330.833		1.82639	1000
	3.31	298.333		1.84044	1000
	3.32	322.5		1.85449	1000
	3.33	306.667		1.86854	1000
	3.34	317.5		1.88259	1000
	3.35	340.833		1.89664	1000
	3.36	337.5		1.91069	1000
	3.37	323.333		1.92474	1000
	3.38	320		1.93879	1000
	3.39	338.333		1.95284	1000
	3.4	340		1.96689	1000
	3.41	326.667		1.98094	1000
	3.42	348.333		1.99499	1000
	3.43	287.5		2.00904	1000
	3.44	329.167		2.02309	1000
	3.45	325.833		2.03714	1000
	3.46	327.5		2.05119	1000
	3.47	276.667		2.06524	1000
	3.48	302.5		2.0793	1000
	3.49	305		2.09335	1000
	3.5	304.167		2.1074	1000
	3.51	319.167		2.12145	1000
	3.52	299.167		2.1355	1000
	3.53	315.833		2.14955	1000
	3.54	318.333		2.1636	1000
	3.55	350		2.17765	1000
	3.56	307.5		2.1917	1000
	3.57	311.667		2.20575	1000
	3.58	341.667		2.21981	1000
	3.59	305.833		2.23386	1000
	3.6	325		2.24791	1000
	3.61	310.833		2.26196	1000
	3.62	325		2.27601	1000
	3.63	305.833		2.29006	1000
	3.64	284.167		2.30411	1000
	3.65	301.667		2.31816	1000
	3.66	342.5		2.33222	1000
	3.67	300.833		2.34627	1000
	3.68	291.667		2.36032	1000
	3.69	302.5		2.37437	1000
	3.7	306.667		2.38842	1000
	3.71	332.5		2.40247	1000
	3.72	295.833		2.41653	1000
	3.73	340		2.43058	1000
	3.74	301.667		2.44463	1000
	3.75	323.333		2.45868	1000
	3.76	301.667		2.47273	1000
	3.77	285		2.48678	1000
	3.78	288.333		2.50084	1000
	3.79	295		2.51489	1000
	3.8	317.5		2.52894	1000
	3.81	315		2.54299	1000
	3.82	284.167		2.55704	1000
	3.83	311.667		2.5711	1000
	3.84	274.167		2.58515	1000
	3.85	296.667		2.5992	1000
	3.86	294.167		2.61325	1000
	3.87	289.167		2.6273	1000
	3.88	296.667		2.64136	1000
	3.89	296.667		2.65541	1000
	3.9	312.5		2.66946	1000
	3.91	315.833		2.68351	1000
	3.92	260.833		2.69757	1000
	3.93	282.5		2.71162	1000
	3.94	295		2.72567	1000
	3.95	268.333		2.73972	1000
	3.96	309.167		2.75378	1000
	3.97	302.5		2.76783	1000
	3.98	275.833		2.78188	1000
	3.99	282.5		2.79593	1000
	4	301.667		2.80999	1000
	4.01	299.167		2.82404	1000
	4.02	315		2.83809	1000
	4.03	299.167		2.85214	1000
	4.04	299.167		2.8662	1000
	4.05	309.167		2.88025	1000
	4.06	287.5		2.8943	1000
	4.07	295		2.90836	1000
	4.08	283.333		2.92241	1000
	4.09	311.667		2.93646	1000
	4.1	286.667		2.95052	1000
	4.11	280.833		2.96457	1000
	4.12	265		2.97862	1000
	4.13	311.667		2.99268	1000
	4.14	266.667		3.00673	1000
	4.15	289.167		3.02078	1000
	4.16	300		3.03484	1000
	4.17	306.667		3.04889	1000
	4.18	285		3.06294	1000
	4.19	275		3.077	1000
	4.2	289.167		3.09105	1000
	4.21	292.5		3.1051	1000
	4.22	285		3.11916	1000
	4.23	304.167		3.13321	1000
	4.24	300.833		3.14726	1000
	4.25	286.667		3.16132	1000
	4.26	280		3.17537	1000
	4.27	272.5		3.18943	1000
	4.28	300		3.20348	1000
	4.29	321.667		3.21753	1000
	4.3	290.833		3.23159	1000
	4.31	293.333		3.24564	1000
	4.32	287.5		3.2597	1000
	4.33	306.667		3.27375	1000
	4.34	279.167		3.28781	1000
	4.35	285.833		3.30186	1000
	4.36	270		3.31591	1000
	4.37	291.667		3.32997	1000
	4.38	269.167		3.34402	1000
	4.39	281.667		3.35808	1000
	4.4	290		3.37213	1000
	4.41	300.833		3.38619	1000
	4.42	284.167		3.40024	1000
	4.43	290		3.4143	1000
	4.44	288.333		3.42835	1000
	4.45	310		3.44241	1000
	4.46	277.5		3.45646	1000
	4.47	296.667		3.47052	1000
	4.48	256.667		3.48457	1000
	4.49	279.167		3.49863	1000
	4.5	280.833		3.51268	1000
	4.51	279.167		3.52674	1000
	4.52	289.167		3.54079	1000
	4.53	285		3.55485	1000
	4.54	301.667		3.5689	1000
	4.55	293.333		3.58296	1000
	4.56	255		3.59701	1000
	4.57	245		3.61107	1000
	4.58	286.667		3.62512	1000
	4.59	266.667		3.63918	1000
	4.6	290.833		3.65323	1000
	4.61	272.5		3.66729	1000
	4.62	256.667		3.68135	1000
	4.63	276.667		3.6954	1000
	4.64	270.833		3.70946	1000
	4.65	268.333		3.72351	1000
	4.66	281.667		3.73757	1000
	4.67	258.333		3.75163	1000
	4.68	265		3.76568	1000
	4.69	266.667		3.77974	1000
	4.7	257.5		3.79379	1000
	4.71	265		3.80785	1000
	4.72	257.5		3.82191	1000
	4.73	258.333		3.83596	1000
	4.74	265.833		3.85002	1000
	4.75	277.5		3.86408	1000
	4.76	233.333		3.87813	1000
	4.77	265.833		3.89219	1000
	4.78	250		3.90625	1000
	4.79	273.333		3.9203	1000
	4.8	262.5		3.93436	1000
	4.81	254.167		3.94842	1000
	4.82	238.333		3.96247	1000
	4.83	280		3.97653	1000
	4.84	265		3.99059	1000
	4.85	245.833		4.00464	1000
	4.86	285.833		4.0187	1000
	4.87	259.167		4.03276	1000
	4.88	239.167		4.04682	1000
	4.89	250.833		4.06087	1000
	4.9	243.333		4.07493	1000
	4.91	257.5		4.08899	1000
	4.92	245.833		4.10305	1000
	4.93	253.333		4.1171	1000
	4.94	247.5		4.13116	1000
	4.95	245.833		4.14522	1000
	4.96	220.833		4.15928	1000
	4.97	220		4.17333	1000
	4.98	268.333		4.18739	1000
	4.99	237.5		4.20145	1000
	5	231.667		4.21551	1000
	5.01	235		4.22957	1000
	5.02	215		4.24362	1000
	5.03	240.833		4.25768	1000
	5.04	249.167		4.27174	1000
	5.05	258.333		4.2858	1000
	5.06	254.167		4.29986	1000
	5.07	270.833		4.31392	1000
	5.08	233.333		4.32797	1000
	5.09	278.333		4.34203	1000
	5.1	249.167		4.35609	1000
	5.11	247.5		4.37015	1000
	5.12	252.5		4.38421	1000
	5.13	224.167		4.39827	1000
	5.14	225.833		4.41233	1000
	5.15	237.5		4.42639	1000
	5.16	249.167		4.44044	1000
	5.17	210.833		4.4545	1000
	5.18	226.667		4.46856	1000
	5.19	211.667		4.48262	1000
	5.2	230.833		4.49668	1000
	5.21	235.833		4.51074	1000
	5.22	224.167		4.5248	1000
	5.23	241.667		4.53886	1000
	5.24	220		4.55292	1000
	5.25	252.5		4.56698	1000
	5.26	265		4.58104	1000
	5.27	228.333		4.5951	1000
	5.28	245.833		4.60916	1000
	5.29	210.833		4.62322	1000
	5.3	226.667		4.63728	1000.01
	5.31	244.167		4.65134	1000.01
	5.32	240.833		4.6654	1000.01
	5.33	224.167		4.67946	1000.02
	5.34	212.5		4.69352	1000.03
	5.35	233.333		4.70758	1000.04
	5.36	210.833		4.72164	1000.06
	5.37	213.333		4.7357	1000.08
	5.38	237.5		4.74976	1000.1
	5.39	225		4.76382	1000.14
	5.4	222.5		4.77788	1000.18
	5.41	255.833		4.79194	1000.24
	5.42	216.667		4.806	1000.31
	5.43	230		4.82006	1000.39
	5.44	216.667		4.83413	1000.48
	5.45	205		4.84819	1000.59
	5.46	201.667		4.86225	1000.72
	5.47	222.5		4.87631	1000.85
	5.48	220.833		4.89037	1001.01
	5.49	234.167		4.90443	1001.17
	5.5	220.833		4.91849	1001.34
	5.51	205		4.93255	1001.52
	5.52	219.167		4.94662	1001.69
	5.53	238.333		4.96068	1001.86
	5.54	220		4.97474	1002.01
	5.55	203.333		4.9888	1002.15
	5.56	213.333		5.00286	1002.27
	5.57	205.833		5.01693	1002.36
	5.58	225.833		5.03099	1002.42
	5.59	200.833		5.04505	1002.45
	5.6	225.833		5.05911	1002.45
	5.61	222.5		5.07317	1002.41
	5.62	195		5.08724	1002.34
	5.63	222.5		5.1013	1002.24
	5.64	190		5.11536	1002.11
	5.65	213.333		5.12942	1001.97
	5.66	218.333		5.14349	1001.8
	5.67	232.5		5.15755	1001.63
	5.68	188.333		5.17161	1001.46
	5.69	200		5.18567	1001.29
	5.7	207.5		5.19974	1001.12
	5.71	190		5.2138	1000.96
	5.72	199.167		5.22786	1000.81
	5.73	185		5.24193	1000.67
	5.74	235.833		5.25599	1000.55
	5.75	213.333		5.27005	1000.45
	5.76	189.167		5.28412	1000.36
	5.77	213.333		5.29818	1000.28
	5.78	200		5.31224	1000.22
	5.79	203.333		5.32631	1000.17
	5.8	185.833		5.34037	1000.13
	5.81	218.333		5.35444	1000.09
	5.82	209.167		5.3685	1000.07
	5.83	223.333		5.38256	1000.05
	5.84	194.167		5.39663	1000.04
	5.85	225		5.41069	1000.03
	5.86	215.833		5.42476	1000.02
	5.87	200.833		5.43882	1000.01
	5.88	205		5.45288	1000.01
	5.89	210		5.46695	1000.01
	5.9	209.167		5.48101	1000
	5.91	218.333		5.49508	1000
	5.92	151.667		5.50914	1000
	5.93	190		5.52321	1000
	5.94	187.5		5.53727	1000
	5.95	192.5		5.55134	1000
	5.96	193.333		5.5654	1000
	5.97	170.833		5.57947	1000
	5.98	208.333		5.59353	1000
	5.99	187.5		5.6076	1000
	6	195		5.62166	1000
	6.01	183.333		5.63573	1000
	6.02	220		5.64979	1000
	6.03	185.833		5.66386	1000
	6.04	166.667		5.67793	1000
	6.05	190		5.69199	1000
	6.06	197.5		5.70606	1000
	6.07	202.5		5.72012	1000
	6.08	191.667		5.73419	1000
	6.09	190		5.74826	1000
	6.1	170		5.76232	1000
	6.11	194.167		5.77639	1000
	6.12	182.5		5.79046	1000
	6.13	190		5.80452	1000
	6.14	180		5.81859	1000
	6.15	192.5		5.83266	1000
	6.16	176.667		5.84672	1000
	6.17	180		5.86079	1000
	6.18	193.333		5.87486	1000
	6.19	149.167		5.88892	1000
	6.2	185		5.90299	1000
	6.21	168.333		5.91706	1000
	6.22	178.333		5.93112	1000
	6.23	181.667		5.94519	1000
	6.24	203.333		5.95926	1000
	6.25	160		5.97333	1000
	6.26	166.667		5.98739	1000
	6.27	176.667		6.00146	1000
	6.28	169.167		6.01553	1000
	6.29	192.5		6.0296	1000
	6.3	198.333		6.04367	1000
	6.31	190		6.05773	1000
	6.32	173.333		6.0718	1000
	6.33	172.5		6.08587	1000
	6.34	173.333		6.09994	1000
	6.35	179.167		6.11401	1000
	6.36	170.833		6.12808	1000
	6.37	191.667		6.14215	1000
	6.38	180		6.15621	1000
	6.39	188.333		6.17028	1000
	6.4	192.5		6.18435	1000
	6.41	178.333		6.19842	1000
	6.42	173.333		6.21249	1000
	6.43	160.833		6.22656	1000
	6.44	162.5		6.24063	1000
	6.45	167.5		6.2547	1000
	6.46	168.333		6.26877	1000
	6.47	156.667		6.28284	1000
	6.48	167.5		6.29691	1000
	6.49	185		6.31098	1000
	6.5	175.833		6.32505	1000
	6.51	174.167		6.33912	1000
	6.52	175		6.35319	1000
	6.53	195		6.36726	1000
	6.54	190		6.38133	1000
	6.55	172.5		6.3954	1000
	6.56	177.5		6.40947	1000
	6.57	160.833		6.42354	1000
	6.58	180		6.43761	1000
	6.59	179.167		6.45168	1000
	6.6	177.5		6.46575	1000
	6.61	165		6.47982	1000
	6.62	160.833		6.49389	1000
	6.63	169.167		6.50796	1000
	6.64	172.5		6.52204	1000
	6.65	167.5		6.53611	1000
	6.66	210		6.55018	1000
	6.67	161.667		6.56425	1000
	6.68	179.167		6.57832	1000
	6.69	185		6.59239	1000
	6.7	170.833		6.60646	1000
	6.71	170.833		6.62054	1000
	6.72	171.667		6.63461	1000
	6.73	180.833		6.64868	1000
	6.74	181.667		6.66275	1000
	6.75	166.667		6.67683	1000
	6.76	174.167		6.6909	1000
	6.77	184.167		6.70497	1000
	6.78	169.167		6.71904	1000
	6.79	135.833		6.73312	1000
	6.8	174.167		6.74719	1000
	6.81	160		6.76126	1000
	6.82	155		6.77533	1000
	6.83	160		6.78941	1000
	6.84	183.333		6.80348	1000
	6.85	155.833		6.81755	1000
	6.86	151.667		6.83163	1000
	6.87	165		6.8457	1000
	6.88	185		6.85978	1000
	6.89	176.667		6.87385	1000
	6.9	194.167		6.88792	1000
	6.91	172.5		6.902	1000
	6.92	178.333		6.91607	1000
	6.93	172.5		6.93015	1000
	6.94	183.333		6.94422	1000
	6.95	160		6.95829	1000
	6.96	162.5		6.97237	1000
	6.97	168.333		6.98644	1000
	6.98	156.667		7.00052	1000
	6.99	154.167		7.01459	1000
	7	153.333		7.02867	1000
	7.01	164.167		7.04274	1000
	7.02	165		7.05682	1000
	7.03	146.667		7.07089	1000
	7.04	160		7.08497	1000
	7.05	172.5		7.09904	1000
	7.06	159.167		7.11312	1000
	7.07	160		7.1272	1000
	7.08	180.833		7.14127	1000
	7.09	176.667		7.15535	1000
	7.1	150		7.16942	1000
	7.11	157.5		7.1835	1000
	7.12	170.833		7.19758	1000
	7.13	168.333		7.21165	1000
	7.14	174.167		7.22573	1000
	7.15	170		7.2398	1000
	7.16	160		7.25388	1000
	7.17	170.833		7.26796	1000
	7.18	160.833		7.28203	1000
	7.19	156.667		7.29611	1000
	7.2	147.5		7.31019	1000
	7.21	156.667		7.32427	1000
	7.22	181.667		7.33834	1000
	7.23	162.5		7.35242	1000
	7.24	174.167		7.3665	1000
	7.25	175		7.38058	1000
	7.26	182.5		7.39465	1000
	7.27	160.833		7.40873	1000
	7.28	194.167		7.42281	1000
	7.29	175.833		7.43689	1000
	7.3	149.167		7.45097	1000
	7.31	175		7.46504	1000
	7.32	174.167		7.47912	1000
	7.33	160		7.4932	1000
	7.34	170		7.50728	1000
	7.35	170		7.52136	1000
	7.36	202.5		7.53544	1000
	7.37	161.667		7.54952	1000
	7.38	184.167		7.5636	1000
	7.39	168.333		7.57768	1000
	7.4	191.667		7.59175	1000
	7.41	171.667		7.60583	1000
	7.42	178.333		7.61991	1000
	7.43	190		7.63399	1000
	7.44	185		7.64807	1000
	7.45	182.5		7.66215	1000
	7.46	176.667		7.67623	1000
	7.47	192.5		7.69031	1000
	7.48	185		7.70439	1000
	7.49	189.167		7.71847	1000
	7.5	188.333		7.73255	1000
	7.51	188.333		7.74664	1000
	7.52	200.833		7.76072	1000
	7.53	199.167		7.7748	1000
	7.54	198.333		7.78888	1000
	7.55	190.833		7.80296	1000
	7.56	194.167		7.81704	1000
	7.57	205.833		7.83112	1000
	7.58	216.667		7.8452	1000
	7.59	220.833		7.85928	1000
	7.6	210		7.87337	1000.01
	7.61	225		7.88745	1000.02
	7.62	220		7.90153	1000.03
	7.63	214.167		7.91561	1000.05
	7.64	215		7.92969	1000.09
	7.65	231.667		7.94378	1000.16
	7.66	221.667		7.95786	1000.28
	7.67	246.667		7.97194	1000.47
	7.68	233.333		7.98602	1000.79
	7.69	237.5		8.00011	1001.3
	7.7	259.167		8.01419	1002.12
	7.71	233.333		8.02827	1003.4
	7.72	256.667		8.04236	1005.39
	7.73	254.167		8.05644	1008.43
	7.74	251.667		8.07052	1012.99
	7.75	261.667		8.08461	1019.75
	7.76	272.5		8.09869	1029.61
	7.77	285		8.11277	1043.79
	7.78	268.333		8.12686	1063.86
	7.79	284.167		8.14094	1091.86
	7.8	302.5		8.15503	1130.3
	7.81	306.667		8.16911	1182.29
	7.82	312.5		8.18319	1251.52
	7.83	311.667		8.19728	1342.25
	7.84	294.167		8.21136	1459.31
	7.85	328.333		8.22545	1607.91
	7.86	323.333		8.23953	1793.51
	7.87	322.5		8.25362	2021.53
	7.88	357.5		8.2677	2296.95
	7.89	358.333		8.28179	2623.97
	7.9	406.667		8.29587	3005.45
	7.91	370		8.30996	3442.44
	7.92	431.667		8.32404	3933.71
	7.93	404.167		8.33813	4475.27
	7.94	424.167		8.35222	5060.13
	7.95	423.333		8.3663	5678.11
	7.96	450.833		8.38039	6315.94
	7.97	444.167		8.39447	6957.57
	7.98	481.667		8.40856	7584.73
	7.99	505.833		8.42265	8177.72
	8	499.167		8.43673	8716.38
	8.01	528.333		8.45082	9181.27
	8.02	535		8.46491	9554.75
	8.03	561.667		8.47899	9822.12
	8.04	588.333		8.49308	9972.59
	8.05	601.667		8.50717	10000
	8.06	620.833		8.52126	9903.21
	8.07	645.833		8.53534	9686.2
	8.08	665.833		8.54943	9357.81
	8.09	728.333		8.56352	8931.12
	8.1	705.833		8.57761	8422.6
	8.11	769.167		8.59169	7851.05
	8.12	768.333		8.60578	7236.45
	8.13	829.167		8.61987	6598.83
	8.14	859.167		8.63396	5957.2
	8.15	873.333		8.64805	5328.67
	8.16	945		8.66214	4727.8
	8.17	940.833		8.67623	4166.14
	8.18	1015		8.69031	3652.08
	8.19	1044.17		8.7044	3190.9
	8.2	1050		8.71849	2785
	8.21	1158.33		8.73258	2434.28
	8.22	1195.83		8.74667	2136.6
	8.23	1255.83		8.76076	1888.3
	8.24	1303.33		8.77485	1684.69
	8.25	1425		8.78894	1520.48
	8.26	1429.17		8.80303	1390.21
	8.27	1538.33		8.81712	1288.52
	8.28	1637.5		8.83121	1210.39
	8.29	1690.83		8.8453	1151.3
	8.3	1775.83		8.85939	1107.32
	8.31	1893.33		8.87348	1075.07
	8.32	2030.83		8.88757	1051.79
	8.33	2035		8.90166	1035.23
	8.34	2169.17		8.91576	1023.64
	8.35	2289.17		8.92985	1015.65
	8.36	2460		8.94394	1010.21
	8.37	2551.67		8.95803	1006.57
	8.38	2815.83		8.97212	1004.17
	8.39	3009.17		8.98621	1002.61
	8.4	3109.17		9.00031	1001.61
	8.41	3355		9.0144	1000.98
	8.42	3570		9.02849	1000.59
	8.43	3751.67		9.04258	1000.35
	8.44	4090		9.05667	1000.2
	8.45	4378.33		9.07077	1000.12
	8.46	4679.17		9.08486	1000.07
	8.47	5062.5		9.09895	1000.04
	8.48	5458.33		9.11305	1000.02
	8.49	5930.83		9.12714	1000.01
	8.5	6538.33		9.14123	1000.01
	8.51	6984.17		9.15533	1000
	8.52	7551.67		9.16942	1000
	8.53	8121.67		9.18351	1000
	8.54	8240.83		9.19761	1000
	8.55	8270.83		9.2117	1000
	8.56	8070		9.22579	1000
	8.57	7441.67		9.23989	1000
	8.58	6615.83		9.25398	1000.01
	8.59	6012.5		9.26808	1000.01
	8.6	5304.17		9.28217	1000.01
	8.61	4426.67		9.29627	1000.02
	8.62	3897.5		9.31036	1000.04
	8.63	3163.33		9.32446	1000.06
	8.64	2737.5		9.33855	1000.09
	8.65	2373.33		9.35265	1000.13
	8.66	2162.5		9.36674	1000.2
	8.67	1858.33		9.38084	1000.31
	8.68	1661.67		9.39493	1000.45
	8.69	1467.5		9.40903	1000.66
	8.7	1394.17		9.42313	1000.96
	8.71	1228.33		9.43722	1001.37
	8.72	1150.83		9.45132	1001.94
	8.73	1088.33		9.46542	1002.71
	8.74	985		9.47951	1003.76
	8.75	946.667		9.49361	1005.16
	8.76	906.667		9.50771	1007.01
	8.77	817.5		9.5218	1009.42
	8.78	868.333		9.5359	1012.55
	8.79	790		9.55	1016.54
	8.8	776.667		9.5641	1021.6
	8.81	704.167		9.57819	1027.92
	8.82	660.833		9.59229	1035.74
	8.83	673.333		9.60639	1045.31
	8.84	611.667		9.62049	1056.87
	8.85	652.5		9.63459	1070.67
	8.86	588.333		9.64868	1086.93
	8.87	553.333		9.66278	1105.82
	8.88	528.333		9.67688	1127.47
	8.89	550.833		9.69098	1151.91
	8.9	543.333		9.70508	1179.07
	8.91	522.5		9.71918	1208.75
	8.92	504.167		9.73328	1240.61
	8.93	489.167		9.74738	1274.16
	8.94	470		9.76148	1308.75
	8.95	464.167		9.77558	1343.59
	8.96	462.5		9.78968	1377.77
	8.97	438.333		9.80378	1410.3
	8.98	448.333		9.81788	1440.14
	8.99	442.5		9.83198	1466.26
	9	423.333		9.84608	1487.71
	9.01	412.5		9.86018	1503.66
	9.02	410		9.87428	1513.46
	9.03	376.667		9.88838	1516.68
	9.04	368.333		9.90248	1513.16
	9.05	392.5		9.91658	1502.98
	9.06	381.667		9.93068	1486.51
	9.07	370.833		9.94478	1464.34
	9.08	367.5		9.95889	1437.29
	9.09	368.333		9.97299	1406.32
	9.1	341.667		9.98709	1372.48
	9.11	370		10.0012	1336.87
	9.12	351.667		10.0153	1300.55
	9.13	350.833		10.0294	1264.53
	9.14	321.667		10.0435	1229.67
	9.15	323.333		10.0576	1196.7
	9.16	301.667		10.0717	1166.17
	9.17	317.5		10.0858	1138.47
	9.18	304.167		10.0999	1113.81
	9.19	314.167		10.114	1092.27
	9.2	282.5		10.1281	1073.78
	9.21	300.833		10.1422	1058.19
	9.22	268.333		10.1563	1045.27
	9.23	301.667		10.1704	1034.73
	9.24	276.667		10.1845	1026.28
	9.25	296.667		10.1986	1019.62
	9.26	275.833		10.2127	1014.44
	9.27	280.833		10.2269	1010.48
	9.28	285.833		10.2409	1007.51
	9.29	278.333		10.2551	1005.3
	9.3	296.667		10.2692	1003.69
	9.31	255		10.2833	1002.54
	9.32	274.167		10.2974	1001.72
	9.33	267.5		10.3115	1001.15
	9.34	249.167		10.3256	1000.76
	9.35	273.333		10.3397	1000.49
	9.36	253.333		10.3538	1000.32
	9.37	260		10.3679	1000.2
	9.38	265		10.382	1000.12
	9.39	264.167		10.3961	1000.08
	9.4	270		10.4102	1000.05
	9.41	285.833		10.4243	1000.03
	9.42	246.667		10.4384	1000.02
	9.43	264.167		10.4525	1000.01
	9.44	230.833		10.4666	1000.01
	9.45	276.667		10.4808	1000
	9.46	270.833		10.4949	1000
	9.47	246.667		10.509	1000
	9.48	243.333		10.5231	1000
	9.49	253.333		10.5372	1000
	9.5	246.667		10.5513	1000
	9.51	232.5		10.5654	1000
	9.52	255.833		10.5795	1000
	9.53	282.5		10.5936	1000
	9.54	232.5		10.6077	1000
	9.55	252.5		10.6218	1000
	9.56	260		10.6359	1000
	9.57	258.333		10.6501	1000
	9.58	272.5		10.6642	1000
	9.59	278.333		10.6783	1000
	9.6	265		10.6924	1000
	9.61	265.833		10.7065	1000
	9.62	263.333		10.7206	1000
	9.63	264.167		10.7347	1000
	9.64	253.333		10.7488	1000
	9.65	273.333		10.7629	1000
	9.66	258.333		10.777	1000
	9.67	244.167		10.7912	1000
	9.68	222.5		10.8053	1000
	9.69	263.333		10.8194	1000
	9.7	277.5		10.8335	1000
	9.71	260.833		10.8476	1000
	9.72	257.5		10.8617	1000
	9.73	263.333		10.8758	1000
	9.74	230		10.8899	1000
	9.75	294.167		10.904	1000
	9.76	249.167		10.9182	1000
	9.77	260.833		10.9323	1000
	9.78	260.833		10.9464	1000
	9.79	243.333		10.9605	1000
	9.8	240.833		10.9746	1000
	9.81	279.167		10.9887	1000
	9.82	250		11.0028	1000
	9.83	219.167		11.017	1000
	9.84	246.667		11.0311	1000
	9.85	255.833		11.0452	1000
	9.86	229.167		11.0593	1000
	9.87	258.333		11.0734	1000
	9.88	235		11.0875	1000
	9.89	240		11.1016	1000
	9.9	235		11.1158	1000
	9.91	245		11.1299	1000
	9.92	250		11.144	1000
	9.93	221.667		11.1581	1000
	9.94	213.333		11.1722	1000
	9.95	248.333		11.1863	1000
	9.96	219.167		11.2005	1000
	9.97	230		11.2146	1000
	9.98	203.333		11.2287	1000
	9.99	205		11.2428	1000
	10	210		11.2569	1000
	10.01	216.667		11.271	1000
	10.02	191.667		11.2851	1000
	10.03	198.333		11.2993	1000
	10.04	211.667		11.3134	1000
	10.05	191.667		11.3275	1000
	10.06	192.5		11.3416	1000
	10.07	203.333		11.3557	1000
	10.08	205.833		11.3698	1000
	10.09	205		11.384	1000
	10.1	209.167		11.3981	1000
	10.11	177.5		11.4122	1000
	10.12	198.333		11.4263	1000
	10.13	180		11.4404	1000
	10.14	178.333		11.4546	1000
	10.15	176.667		11.4687	1000
	10.16	190		11.4828	1000
	10.17	161.667		11.4969	1000
	10.18	180		11.511	1000
	10.19	179.167		11.5252	1000
	10.2	175		11.5393	1000
	10.21	187.5		11.5534	1000
	10.22	165.833		11.5675	1000
	10.23	161.667		11.5816	1000
	10.24	165.833		11.5958	1000
	10.25	170.833		11.6099	1000
	10.26	175.833		11.624	1000
	10.27	157.5		11.6381	1000
	10.28	164.167		11.6523	1000
	10.29	164.167		11.6664	1000
	10.3	171.667		11.6805	1000
	10.31	177.5		11.6946	1000
	10.32	155		11.7087	1000
	10.33	155		11.7229	1000
	10.34	166.667		11.737	1000
	10.35	158.333		11.7511	1000
	10.36	162.5		11.7652	1000
	10.37	155		11.7794	1000
	10.38	146.667		11.7935	1000
	10.39	128.333		11.8076	1000
	10.4	151.667		11.8217	1000
	10.41	144.167		11.8358	1000
	10.42	142.5		11.85	1000
	10.43	145.833		11.8641	1000
	10.44	151.667		11.8782	1000
	10.45	160		11.8923	1000
	10.46	150.833		11.9065	1000
	10.47	126.667		11.9206	1000
	10.48	148.333		11.9347	1000
	10.49	150.833		11.9488	1000
	10.5	139.167		11.963	1000
	10.51	156.667		11.9771	1000
	10.52	125.833		11.9912	1000
	10.53	137.5		12.0053	1000
	10.54	137.5		12.0195	1000
	10.55	153.333		12.0336	1000
	10.56	143.333		12.0477	1000
	10.57	140.833		12.0618	1000
	10.58	145		12.076	1000
	10.59	141.667		12.0901	1000
	10.6	139.167		12.1042	1000
	10.61	140.833		12.1183	1000
	10.62	141.667		12.1325	1000
	10.63	139.167		12.1466	1000
	10.64	135		12.1607	1000
	10.65	124.167		12.1749	1000
	10.66	129.167		12.189	1000
	10.67	131.667		12.2031	1000
	10.68	142.5		12.2172	1000
	10.69	117.5		12.2314	1000
	10.7	135		12.2455	1000
	10.71	159.167		12.2596	1000
	10.72	130		12.2738	1000
	10.73	130		12.2879	1000
	10.74	143.333		12.302	1000
	10.75	118.333		12.3162	1000
	10.76	140.833		12.3303	1000
	10.77	147.5		12.3444	1000
	10.78	120.833		12.3585	1000
	10.79	144.167		12.3727	1000
	10.8	115		12.3868	1000
	10.81	134.167		12.4009	1000
	10.82	125		12.4151	1000.01
	10.83	121.667		12.4292	1000.01
	10.84	129.167		12.4433	1000.01
	10.85	131.667		12.4575	1000.02
	10.86	130		12.4716	1000.04
	10.87	125.833		12.4857	1000.06
	10.88	138.333		12.4999	1000.1
	10.89	141.667		12.514	1000.15
	10.9	139.167		12.5281	1000.24
	10.91	137.5		12.5423	1000.36
	10.92	113.333		12.5564	1000.54
	10.93	102.5		12.5705	1000.8
	10.94	127.5		12.5847	1001.16
	10.95	130		12.5988	1001.67
	10.96	125		12.6129	1002.36
	10.97	118.333		12.6271	1003.3
	10.98	117.5		12.6412	1004.55
	10.99	127.5		12.6553	1006.19
	11	126.667		12.6695	1008.29
	11.01	130.833		12.6836	1010.96
	11.02	133.333		12.6977	1014.3
	11.03	130		12.7119	1018.39
	11.04	135.833		12.726	1023.32
	11.05	105		12.7401	1029.17
	11.06	98.3333		12.7543	1035.98
	11.07	120.833		12.7684	1043.78
	11.08	128.333		12.7826	1052.53
	11.09	125		12.7967	1062.16
	11.1	129.167		12.8108	1072.54
	11.11	121.667		12.825	1083.5
	11.12	110.833		12.8391	1094.78
	11.13	119.167		12.8532	1106.11
	11.14	106.667		12.8674	1117.16
	11.15	112.5		12.8815	1127.57
	11.16	118.333		12.8956	1137
	11.17	124.167		12.9098	1145.11
	11.18	120.833		12.9239	1151.57
	11.19	122.5		12.9381	1156.14
	11.2	112.5		12.9522	1158.64
	11.21	124.167		12.9663	1158.96
	11.22	130		12.9805	1157.08
	11.23	110.833		12.9946	1153.1
	11.24	100		13.0088	1147.15
	11.25	113.333		13.0229	1139.49
	11.26	122.5		13.037	1130.41
	11.27	120		13.0512	1120.25
	11.28	112.5		13.0653	1109.34
	11.29	109.167		13.0795	1098.06
	11.3	117.5		13.0936	1086.73
	11.31	118.333		13.1077	1075.66
	11.32	130.833		13.1219	1065.09
	11.33	112.5		13.136	1055.22
	11.34	121.667		13.1502	1046.21
	11.35	114.167		13.1643	1038.13
	11.36	103.333		13.1784	1031.04
	11.37	123.333		13.1926	1024.91
	11.38	123.333		13.2067	1019.72
	11.39	105		13.2209	1015.4
	11.4	110.833		13.235	1011.85
	11.41	118.333		13.2492	1009
	11.42	110		13.2633	1006.74
	11.43	113.333		13.2774	1004.98
	11.44	115		13.2916	1003.63
	11.45	102.5		13.3057	1002.61
	11.46	115		13.3199	1001.85
	11.47	113.333		13.334	1001.29
	11.48	98.3333		13.3482	1000.89
	11.49	105		13.3623	1000.61
	11.5	116.667		13.3765	1000.41
	11.51	107.5		13.3906	1000.27
	11.52	100.833		13.4047	1000.18
	11.53	121.667		13.4189	1000.12
	11.54	97.5		13.433	1000.09
	11.55	121.667		13.4472	1000.07
	11.56	95		13.4613	1000.06
	11.57	110.833		13.4755	1000.06
	11.58	115.833		13.4896	1000.08
	11.59	110		13.5038	1000.1
	11.6	110.833		13.5179	1000.13
	11.61	92.5		13.5321	1000.17
	11.62	109.167		13.5462	1000.22
	11.63	104.167		13.5603	1000.28
	11.64	106.667		13.5745	1000.37
	11.65	114.167		13.5886	1000.46
	11.66	117.5		13.6028	1000.58
	11.67	107.5		13.6169	1000.72
	11.68	116.667		13.6311	1000.87
	11.69	95		13.6452	1001.05
	11.7	113.333		13.6594	1001.24
	11.71	105		13.6735	1001.45
	11.72	102.5		13.6877	1001.68
	11.73	108.333		13.7018	1001.9
	11.74	116.667		13.716	1002.13
	11.75	104.167		13.7301	1002.36
	11.76	95		13.7443	1002.57
	11.77	99.1667		13.7584	1002.77
	11.78	105		13.7726	1002.93
	11.79	120.833		13.7867	1003.07
	11.8	75		13.8009	1003.16
	11.81	117.5		13.815	1003.22
	11.82	109.167		13.8292	1003.23
	11.83	102.5		13.8433	1003.19
	11.84	99.1667		13.8575	1003.12
	11.85	115		13.8717	1003
	11.86	116.667		13.8858	1002.85
	11.87	116.667		13.9	1002.66
	11.88	93.3333		13.9141	1002.46
	11.89	121.667		13.9283	1002.24
	11.9	94.1667		13.9424	1002.01
	11.91	95		13.9566	1001.78
	11.92	101.667		13.9707	1001.56
	11.93	101.667		13.9849	1001.34
	11.94	97.5		13.999	1001.14
	11.95	100		14.0132	1000.95
	11.96	121.667		14.0273	1000.79
	11.97	101.667		14.0415	1000.64
	11.98	119.167		14.0556	1000.52
	11.99	105.833		14.0698	1000.41
	12	103.333		14.0839	1000.32
	12.01	101.667		14.0981	1000.25
	12.02	102.5		14.1123	1000.19
	12.03	109.167		14.1264	1000.14
	12.04	95.8333		14.1406	1000.1
	12.05	115		14.1547	1000.08
	12.06	95		14.1689	1000.05
	12.07	91.6667		14.183	1000.04
	12.08	96.6667		14.1972	1000.03
	12.09	102.5		14.2114	1000.02
	12.1	107.5		14.2255	1000.01
	12.11	87.5		14.2397	1000.01
	12.12	105.833		14.2538	1000.01
	12.13	107.5		14.268	1000.01
	12.14	93.3333		14.2821	1000.01
	12.15	95.8333		14.2963	1000.01
	12.16	104.167		14.3105	1000.01
	12.17	94.1667		14.3246	1000.01
	12.18	103.333		14.3388	1000.02
	12.19	102.5		14.3529	1000.02
	12.2	112.5		14.3671	1000.03
	12.21	88.3333		14.3813	1000.04
	12.22	104.167		14.3954	1000.06
	12.23	96.6667		14.4096	1000.08
	12.24	95		14.4237	1000.11
	12.25	89.1667		14.4379	1000.15
	12.26	111.667		14.4521	1000.2
	12.27	98.3333		14.4662	1000.26
	12.28	102.5		14.4804	1000.33
	12.29	110.833		14.4946	1000.42
	12.3	115.833		14.5087	1000.53
	12.31	98.3333		14.5229	1000.65
	12.32	98.3333		14.537	1000.79
	12.33	109.167		14.5512	1000.94
	12.34	84.1667		14.5654	1001.11
	12.35	112.5		14.5795	1001.29
	12.36	94.1667		14.5937	1001.48
	12.37	90.8333		14.6078	1001.68
	12.38	88.3333		14.622	1001.87
	12.39	97.5		14.6362	1002.06
	12.4	107.5		14.6503	1002.24
	12.41	109.167		14.6645	1002.4
	12.42	98.3333		14.6787	1002.53
	12.43	115		14.6928	1002.63
	12.44	80.8333		14.707	1002.71
	12.45	92.5		14.7212	1002.74
	12.46	107.5		14.7353	1002.74
	12.47	93.3333		14.7495	1002.7
	12.48	101.667		14.7637	1002.62
	12.49	122.5		14.7778	1002.51
	12.5	115.833		14.792	1002.37
	12.51	95		14.8062	1002.21
	12.52	104.167		14.8203	1002.03
	12.53	113.333		14.8345	1001.85
	12.54	108.333		14.8487	1001.65
	12.55	101.667		14.8628	1001.45
	12.56	100		14.877	1001.27
	12.57	108.333		14.8912	1001.09
	12.58	115		14.9053	1000.92
	12.59	111.667		14.9195	1000.77
	12.6	110		14.9337	1000.63
	12.61	109.167		14.9478	1000.51
	12.62	97.5		14.962	1000.41
	12.63	117.5		14.9762	1000.32
	12.64	114.167		14.9903	1000.25
	12.65	128.333		15.0045	1000.19
	12.66	123.333		15.0187	1000.15
	12.67	112.5		15.0329	1000.11
	12.68	106.667		15.047	1000.08
	12.69	111.667		15.0612	1000.06
	12.7	115.833		15.0754	1000.04
	12.71	101.667		15.0895	1000.03
	12.72	125		15.1037	1000.02
	12.73	116.667		15.1179	1000.01
	12.74	104.167		15.132	1000.01
	12.75	107.5		15.1462	1000.01
	12.76	110		15.1604	1000
	12.77	108.333		15.1746	1000
	12.78	121.667		15.1887	1000
	12.79	110		15.2029	1000
	12.8	120.833		15.2171	1000
	12.81	104.167		15.2313	1000
	12.82	103.333		15.2454	1000
	12.83	105		15.2596	1000
	12.84	95.8333		15.2738	1000
	12.85	110		15.288	1000
	12.86	116.667		15.3021	1000
	12.87	113.333		15.3163	1000
	12.88	101.667		15.3305	1000
	12.89	104.167		15.3447	1000
	12.9	93.3333		15.3588	1000
	12.91	97.5		15.373	1000
	12.92	121.667		15.3872	1000
	12.93	113.333		15.4014	1000
	12.94	125.833		15.4155	1000
	12.95	105.833		15.4297	1000
	12.96	98.3333		15.4439	1000
	12.97	117.5		15.4581	1000
	12.98	93.3333		15.4723	1000
	12.99	104.167		15.4864	1000
	13	105.833		15.5006	1000
	13.01	107.5		15.5148	1000
	13.02	108.333		15.529	1000
	13.03	97.5		15.5431	1000
	13.04	140.833		15.5573	1000
	13.05	86.6667		15.5715	1000
	13.06	98.3333		15.5857	1000
	13.07	94.1667		15.5998	1000
	13.08	111.667		15.614	1000
	13.09	120.833		15.6282	1000
	13.1	104.167		15.6424	1000
	13.11	105.833		15.6566	1000
	13.12	108.333		15.6708	1000
	13.13	121.667		15.6849	1000
	13.14	106.667		15.6991	1000
	13.15	97.5		15.7133	1000
	13.16	105.833		15.7275	1000
	13.17	100		15.7417	1000
	13.18	107.5		15.7559	1000
	13.19	109.167		15.77	1000
	13.2	95.8333		15.7842	1000
	13.21	117.5		15.7984	1000.01
	13.22	111.667		15.8126	1000.01
	13.23	116.667		15.8268	1000.01
	13.24	110.833		15.8409	1000.02
	13.25	104.167		15.8551	1000.03
	13.26	92.5		15.8693	1000.05
	13.27	109.167		15.8835	1000.07
	13.28	105		15.8977	1000.1
	13.29	96.6667		15.9119	1000.14
	13.3	106.667		15.9261	1000.19
	13.31	100		15.9402	1000.26
	13.32	75		15.9544	1000.35
	13.33	92.5		15.9686	1000.47
	13.34	85		15.9828	1000.61
	13.35	85.8333		15.997	1000.79
	13.36	87.5		16.0112	1001.01
	13.37	85.8333		16.0253	1001.27
	13.38	98.3333		16.0395	1001.58
	13.39	83.3333		16.0537	1001.93
	13.4	86.6667		16.0679	1002.33
	13.41	96.6667		16.0821	1002.78
	13.42	70.8333		16.0963	1003.26
	13.43	87.5		16.1105	1003.77
	13.44	90		16.1247	1004.3
	13.45	80.8333		16.1389	1004.84
	13.46	85.8333		16.1531	1005.37
	13.47	106.667		16.1672	1005.88
	13.48	97.5		16.1814	1006.35
	13.49	97.5		16.1956	1006.76
	13.5	90.8333		16.2098	1007.1
	13.51	97.5		16.224	1007.36
	13.52	91.6667		16.2382	1007.52
	13.53	75		16.2524	1007.57
	13.54	92.5		16.2666	1007.52
	13.55	89.1667		16.2808	1007.37
	13.56	84.1667		16.295	1007.12
	13.57	85.8333		16.3091	1006.79
	13.58	84.1667		16.3233	1006.38
	13.59	88.3333		16.3375	1005.92
	13.6	85.8333		16.3517	1005.41
	13.61	90		16.3659	1004.88
	13.62	89.1667		16.3801	1004.34
	13.63	82.5		16.3943	1003.8
	13.64	90.8333		16.4085	1003.29
	13.65	80		16.4227	1002.81
	13.66	98.3333		16.4369	1002.36
	13.67	86.6667		16.4511	1001.96
	13.68	81.6667		16.4653	1001.6
	13.69	81.6667		16.4795	1001.3
	13.7	94.1667		16.4937	1001.03
	13.71	76.6667		16.5079	1000.81
	13.72	93.3333		16.5221	1000.64
	13.73	92.5		16.5362	1000.49
	13.74	80		16.5505	1000.39
	13.75	76.6667		16.5646	1000.31
	13.76	82.5		16.5788	1000.26
	13.77	89.1667		16.593	1000.23
	13.78	84.1667		16.6072	1000.24
	13.79	74.1667		16.6214	1000.27
	13.8	86.6667		16.6356	1000.34
	13.81	93.3333		16.6498	1000.44
	13.82	90		16.664	1000.61
	13.83	91.6667		16.6782	1000.83
	13.84	93.3333		16.6924	1001.14
	13.85	84.1667		16.7066	1001.55
	13.86	93.3333		16.7208	1002.09
	13.87	78.3333		16.735	1002.78
	13.88	81.6667		16.7492	1003.67
	13.89	80		16.7634	1004.77
	13.9	86.6667		16.7776	1006.13
	13.91	73.3333		16.7918	1007.77
	13.92	82.5		16.806	1009.74
	13.93	75		16.8202	1012.05
	13.94	69.1667		16.8344	1014.72
	13.95	95		16.8486	1017.76
	13.96	70		16.8628	1021.15
	13.97	85.8333		16.877	1024.86
	13.98	75		16.8912	1028.84
	13.99	84.1667		16.9054	1033.03
	14	95		16.9196	1037.34
	14.01	65.8333		16.9338	1041.66
	14.02	74.1667		16.948	1045.88
	14.03	89.1667		16.9623	1049.85
	14.04	75.8333		16.9764	1053.46
	14.05	87.5		16.9907	1056.58
	14.06	100.833		17.0049	1059.08
	14.07	87.5		17.0191	1060.88
	14.08	87.5		17.0333	1061.89
	14.09	80.8333		17.0475	1062.09
	14.1	80		17.0617	1061.45
	14.11	80		17.0759	1060.01
	14.12	69.1667		17.0901	1057.82
	14.13	79.1667		17.1043	1054.96
	14.14	85		17.1185	1051.53
	14.15	85		17.1327	1047.67
	14.16	85.8333		17.1469	1043.51
	14.17	85.8333		17.1611	1039.17
	14.18	85.8333		17.1753	1034.79
	14.19	80.8333		17.1895	1030.48
	14.2	70.8333		17.2037	1026.34
	14.21	83.3333		17.218	1022.46
	14.22	75		17.2322	1018.89
	14.23	72.5		17.2464	1015.67
	14.24	73.3333		17.2606	1012.82
	14.25	88.3333		17.2748	1010.35
	14.26	60		17.289	1008.25
	14.27	79.1667		17.3032	1006.49
	14.28	97.5		17.3174	1005.04
	14.29	75		17.3316	1003.87
	14.3	76.6667		17.3458	1002.95
	14.31	82.5		17.3601	1002.24
	14.32	85		17.3743	1001.71
	14.33	89.1667		17.3885	1001.35
	14.34	81.6667		17.4027	1001.12
	14.35	63.3333		17.4169	1001.03
	14.36	78.3333		17.4311	1001.05
	14.37	87.5		17.4453	1001.2
	14.38	86.6667		17.4596	1001.48
	14.39	76.6667		17.4738	1001.91
	14.4	85.8333		17.488	1002.52
	14.41	90.8333		17.5022	1003.32
	14.42	70.8333		17.5164	1004.36
	14.43	80		17.5306	1005.67
	14.44	70.8333		17.5448	1007.28
	14.45	69.1667		17.559	1009.23
	14.46	84.1667		17.5733	1011.55
	14.47	81.6667		17.5875	1014.25
	14.48	73.3333		17.6017	1017.35
	14.49	83.3333		17.6159	1020.83
	14.5	75.8333		17.6301	1024.66
	14.51	82.5		17.6443	1028.8
	14.52	74.1667		17.6586	1033.18
	14.53	75.8333		17.6728	1037.69
	14.54	94.1667		17.687	1042.22
	14.55	90		17.7012	1046.65
	14.56	65.8333		17.7154	1050.83
	14.57	85.8333		17.7296	1054.62
	14.58	85.8333		17.7439	1057.89
	14.59	78.3333		17.7581	1060.51
	14.6	85.8333		17.7723	1062.38
	14.61	71.6667		17.7865	1063.42
	14.62	83.3333		17.8007	1063.59
	14.63	75.8333		17.815	1062.88
	14.64	67.5		17.8292	1061.33
	14.65	85		17.8434	1058.99
	14.66	89.1667		17.8576	1055.95
	14.67	82.5		17.8718	1052.35
	14.68	85.8333		17.8861	1048.3
	14.69	81.6667		17.9003	1043.95
	14.7	82.5		17.9145	1039.44
	14.71	73.3333		17.9287	1034.91
	14.72	75		17.9429	1030.47
	14.73	71.6667		17.9572	1026.23
	14.74	76.6667		17.9714	1022.27
	14.75	77.5		17.9856	1018.65
	14.76	83.3333		17.9998	1015.4
	14.77	79.1667		18.0141	1012.54
	14.78	81.6667		18.0283	1010.07
	14.79	78.3333		18.0425	1007.98
	14.8	82.5		18.0567	1006.23
	14.81	73.3333		18.071	1004.8
	14.82	85		18.0852	1003.65
	14.83	82.5		18.0994	1002.74
	14.84	79.1667		18.1136	1002.02
	14.85	77.5		18.1279	1001.47
	14.86	75		18.1421	1001.06
	14.87	82.5		18.1563	1000.75
	14.88	80.8333		18.1705	1000.53
	14.89	64.1667		18.1848	1000.36
	14.9	85		18.199	1000.25
	14.91	75		18.2132	1000.17
	14.92	70		18.2275	1000.11
	14.93	72.5		18.2417	1000.07
	14.94	70.8333		18.2559	1000.05
	14.95	90		18.2701	1000.03
	14.96	71.6667		18.2844	1000.02
	14.97	84.1667		18.2986	1000.01
	14.98	80.8333		18.3128	1000.01
	14.99	76.6667		18.3271	1000
	15	85.8333		18.3413	1000
	15.01	84.1667		18.3555	1000
	15.02	82.5		18.3697	1000
	15.03	93.3333		18.384	1000.01
	15.04	79.1667		18.3982	1000.01
	15.05	65		18.4124	1000.02
	15.06	77.5		18.4267	1000.03
	15.07	85.8333		18.4409	1000.05
	15.08	91.6667		18.4551	1000.08
	15.09	77.5		18.4694	1000.13
	15.1	73.3333		18.4836	1000.2
	15.11	80.8333		18.4978	1000.31
	15.12	75.8333		18.5121	1000.47
	15.13	86.6667		18.5263	1000.69
	15.14	73.3333		18.5405	1001.02
	15.15	68.3333		18.5548	1001.47
	15.16	67.5		18.569	1002.09
	15.17	69.1667		18.5832	1002.94
	15.18	63.3333		18.5975	1004.08
	15.19	89.1667		18.6117	1005.58
	15.2	62.5		18.626	1007.53
	15.21	84.1667		18.6402	1010.02
	15.22	84.1667		18.6544	1013.14
	15.23	80		18.6687	1017
	15.24	82.5		18.6829	1021.7
	15.25	75.8333		18.6971	1027.31
	15.26	85		18.7114	1033.9
	15.27	78.3333		18.7256	1041.5
	15.28	80		18.7399	1050.11
	15.29	75		18.7541	1059.66
	15.3	90		18.7683	1070.07
	15.31	66.6667		18.7826	1081.16
	15.32	75.8333		18.7968	1092.71
	15.33	82.5		18.8111	1104.45
	15.34	68.3333		18.8253	1116.06
	15.35	90		18.8395	1127.19
	15.36	75.8333		18.8538	1137.47
	15.37	79.1667		18.868	1146.54
	15.38	83.3333		18.8823	1154.07
	15.39	80.8333		18.8965	1159.76
	15.4	77.5		18.9107	1163.38
	15.41	80.8333		18.925	1164.79
	15.42	61.6667		18.9392	1163.94
	15.43	70		18.9535	1160.85
	15.44	81.6667		18.9677	1155.66
	15.45	75		18.982	1148.57
	15.46	88.3333		18.9962	1139.85
	15.47	68.3333		19.0104	1129.85
	15.48	80.8333		19.0247	1118.91
	15.49	91.6667		19.0389	1107.39
	15.5	75		19.0532	1095.67
	15.51	75.8333		19.0674	1084.06
	15.52	71.6667		19.0817	1072.85
	15.53	70.8333		19.0959	1062.27
	15.54	79.1667		19.1102	1052.5
	15.55	77.5		19.1244	1043.66
	15.56	67.5		19.1386	1035.81
	15.57	71.6667		19.1529	1028.97
	15.58	60		19.1671	1023.12
	15.59	72.5		19.1814	1018.21
	15.6	74.1667		19.1956	1014.15
	15.61	75		19.2099	1010.85
	15.62	80		19.2241	1008.22
	15.63	75		19.2384	1006.16
	15.64	85		19.2526	1004.58
	15.65	77.5		19.2669	1003.4
	15.66	89.1667		19.2811	1002.54
	15.67	96.6667		19.2954	1001.95
	15.68	87.5		19.3096	1001.58
	15.69	73.3333		19.3239	1001.39
	15.7	62.5		19.3381	1001.37
	15.71	80		19.3524	1001.48
	15.72	85.8333		19.3666	1001.74
	15.73	77.5		19.3809	1002.13
	15.74	75.8333		19.3951	1002.67
	15.75	76.6667		19.4094	1003.37
	15.76	90.8333		19.4236	1004.23
	15.77	71.6667		19.4379	1005.28
	15.78	85		19.4521	1006.52
	15.79	76.6667		19.4664	1007.97
	15.8	84.1667		19.4807	1009.61
	15.81	74.1667		19.4949	1011.45
	15.82	75		19.5092	1013.48
	15.83	74.1667		19.5234	1015.67
	15.84	80		19.5377	1017.98
	15.85	95		19.5519	1020.36
	15.86	71.6667		19.5662	1022.77
	15.87	67.5		19.5804	1025.14
	15.88	75.8333		19.5947	1027.39
	15.89	95.8333		19.609	1029.46
	15.9	80		19.6232	1031.27
	15.91	56.6667		19.6375	1032.76
	15.92	84.1667		19.6517	1033.87
	15.93	87.5		19.666	1034.56
	15.94	68.3333		19.6802	1034.79
	15.95	76.6667		19.6945	1034.57
	15.96	94.1667		19.7088	1033.89
	15.97	69.1667		19.723	1032.78
	15.98	70		19.7373	1031.28
	15.99	75		19.7515	1029.45
	16	90		19.7658	1027.36
	16.01	77.5		19.7801	1025.08
	16.02	81.6667		19.7943	1022.67
	16.03	80		19.8086	1020.22
	16.04	87.5		19.8228	1017.8
	16.05	74.1667		19.8371	1015.45
	16.06	74.1667		19.8514	1013.23
	16.07	86.6667		19.8656	1011.17
	16.08	79.1667		19.8799	1009.31
	16.09	73.3333		19.8941	1007.65
	16.1	90		19.9084	1006.2
	16.11	79.1667		19.9227	1004.96
	16.12	88.3333		19.9369	1003.91
	16.13	89.1667		19.9512	1003.04
	16.14	82.5		19.9655	1002.34
	16.15	80		19.9797	1001.77
	16.16	65		19.994	1001.32
	16.17	75.8333		20.0083	1000.97
	16.18	98.3333		20.0225	1000.71
	16.19	65		20.0368	1000.51
	16.2	91.6667		20.0511	1000.36
	16.21	75.8333		20.0653	1000.25
	16.22	80.8333		20.0796	1000.17
	16.23	75.8333		20.0939	1000.12
	16.24	85.8333		20.1081	1000.08
	16.25	70		20.1224	1000.05
	16.26	68.3333		20.1367	1000.03
	16.27	64.1667		20.1509	1000.02
	16.28	84.1667		20.1652	1000.01
	16.29	69.1667		20.1795	1000.01
	16.3	74.1667		20.1937	1000.01
	16.31	90.8333		20.208	1000
	16.32	90		20.2223	1000
	16.33	61.6667		20.2366	1000
	16.34	77.5		20.2508	1000
	16.35	64.1667		20.2651	1000
	16.36	81.6667		20.2794	1000
	16.37	72.5		20.2936	1000
	16.38	91.6667		20.3079	1000
	16.39	92.5		20.3222	1000.01
	16.4	68.3333		20.3365	1000.01
	16.41	92.5		20.3507	1000.01
	16.42	87.5		20.365	1000.02
	16.43	81.6667		20.3793	1000.03
	16.44	100		20.3936	1000.05
	16.45	78.3333		20.4078	1000.07
	16.46	73.3333		20.4221	1000.1
	16.47	61.6667		20.4364	1000.14
	16.48	76.6667		20.4506	1000.19
	16.49	77.5		20.4649	1000.26
	16.5	75.8333		20.4792	1000.35
	16.51	72.5		20.4935	1000.47
	16.52	64.1667		20.5078	1000.62
	16.53	76.6667		20.522	1000.8
	16.54	88.3333		20.5363	1001.02
	16.55	91.6667		20.5506	1001.29
	16.56	73.3333		20.5649	1001.6
	16.57	78.3333		20.5791	1001.96
	16.58	90		20.5934	1002.37
	16.59	80		20.6077	1002.82
	16.6	79.1667		20.622	1003.31
	16.61	69.1667		20.6363	1003.84
	16.62	79.1667		20.6505	1004.38
	16.63	67.5		20.6648	1004.94
	16.64	77.5		20.6791	1005.49
	16.65	81.6667		20.6934	1006.01
	16.66	69.1667		20.7077	1006.5
	16.67	68.3333		20.7219	1006.93
	16.68	93.3333		20.7362	1007.28
	16.69	85		20.7505	1007.55
	16.7	93.3333		20.7648	1007.72
	16.71	75.8333		20.7791	1007.79
	16.72	68.3333		20.7934	1007.74
	16.73	70		20.8076	1007.6
	16.74	87.5		20.8219	1007.35
	16.75	87.5		20.8362	1007.01
	16.76	87.5		20.8505	1006.6
	16.77	79.1667		20.8648	1006.12
	16.78	77.5		20.879	1005.6
	16.79	83.3333		20.8933	1005.06
	16.8	83.3333		20.9076	1004.5
	16.81	95		20.9219	1003.95
	16.82	90.8333		20.9362	1003.42
	16.83	79.1667		20.9505	1002.93
	16.84	95		20.9648	1002.47
	16.85	65		20.9791	1002.05
	16.86	80		20.9933	1001.69
	16.87	90		21.0076	1001.37
	16.88	70.8333		21.0219	1001.1
	16.89	104.167		21.0362	1000.88
	16.9	80.8333		21.0505	1000.71
	16.91	80		21.0648	1000.57
	16.92	80.8333		21.0791	1000.47
	16.93	84.1667		21.0934	1000.41
	16.94	75.8333		21.1076	1000.38
	16.95	103.333		21.1219	1000.38
	16.96	72.5		21.1362	1000.41
	16.97	88.3333		21.1505	1000.46
	16.98	90		21.1648	1000.54
	16.99	81.6667		21.1791	1000.64
	17	90		21.1934	1000.77
	17.01	90.8333		21.2077	1000.91
	17.02	89.1667		21.222	1001.08
	17.03	91.6667		21.2363	1001.27
	17.04	105		21.2506	1001.48
	17.05	84.1667		21.2649	1001.69
	17.06	99.1667		21.2792	1001.91
	17.07	97.5		21.2934	1002.13
	17.08	110.833		21.3077	1002.34
	17.09	98.3333		21.322	1002.54
	17.1	88.3333		21.3363	1002.72
	17.11	104.167		21.3506	1002.86
	17.12	93.3333		21.3649	1002.98
	17.13	134.167		21.3792	1003.06
	17.14	114.167		21.3935	1003.1
	17.15	96.6667		21.4078	1003.09
	17.16	113.333		21.4221	1003.04
	17.17	119.167		21.4364	1002.95
	17.18	121.667		21.4507	1002.83
	17.19	108.333		21.465	1002.67
	17.2	124.167		21.4793	1002.49
	17.21	112.5		21.4936	1002.29
	17.22	98.3333		21.5079	1002.07
	17.23	108.333		21.5222	1001.86
	17.24	93.3333		21.5365	1001.64
	17.25	103.333		21.5508	1001.44
	17.26	103.333		21.5651	1001.25
	17.27	100.833		21.5794	1001.08
	17.28	108.333		21.5937	1000.93
	17.29	95.8333		21.608	1000.81
	17.3	111.667		21.6223	1000.73
	17.31	100		21.6366	1000.67
	17.32	110.833		21.6509	1000.65
	17.33	91.6667		21.6652	1000.68
	17.34	95		21.6795	1000.74
	17.35	113.333		21.6938	1000.86
	17.36	89.1667		21.7081	1001.02
	17.37	95		21.7224	1001.24
	17.38	85		21.7368	1001.51
	17.39	100.833		21.751	1001.85
	17.4	92.5		21.7654	1002.25
	17.41	96.6667		21.7797	1002.72
	17.42	102.5		21.794	1003.26
	17.43	100		21.8083	1003.86
	17.44	78.3333		21.8226	1004.51
	17.45	96.6667		21.8369	1005.21
	17.46	93.3333		21.8512	1005.96
	17.47	103.333		21.8655	1006.72
	17.48	100		21.8798	1007.49
	17.49	86.6667		21.8941	1008.24
	17.5	91.6667		21.9084	1008.96
	17.51	89.1667		21.9227	1009.61
	17.52	89.1667		21.937	1010.19
	17.53	77.5		21.9514	1010.67
	17.54	83.3333		21.9657	1011.03
	17.55	97.5		21.98	1011.26
	17.56	90		21.9943	1011.36
	17.57	100		22.0086	1011.3
	17.58	81.6667		22.0229	1011.11
	17.59	109.167		22.0372	1010.78
	17.6	84.1667		22.0515	1010.33
	17.61	81.6667		22.0659	1009.77
	17.62	79.1667		22.0802	1009.13
	17.63	76.6667		22.0945	1008.41
	17.64	85		22.1088	1007.66
	17.65	79.1667		22.1231	1006.88
	17.66	99.1667		22.1374	1006.1
	17.67	78.3333		22.1517	1005.34
	17.68	100		22.1661	1004.62
	17.69	79.1667		22.1804	1003.94
	17.7	99.1667		22.1947	1003.33
	17.71	83.3333		22.209	1002.78
	17.72	80		22.2233	1002.3
	17.73	111.667		22.2376	1001.9
	17.74	82.5		22.252	1001.56
	17.75	88.3333		22.2663	1001.3
	17.76	99.1667		22.2806	1001.11
	17.77	77.5		22.2949	1000.98
	17.78	89.1667		22.3092	1000.91
	17.79	109.167		22.3236	1000.91
	17.8	90.8333		22.3379	1000.97
	17.81	88.3333		22.3522	1001.09
	17.82	87.5		22.3665	1001.28
	17.83	84.1667		22.3808	1001.52
	17.84	75.8333		22.3952	1001.81
	17.85	87.5		22.4095	1002.17
	17.86	93.3333		22.4238	1002.58
	17.87	105.833		22.4381	1003.03
	17.88	95		22.4524	1003.53
	17.89	84.1667		22.4668	1004.05
	17.9	105.833		22.4811	1004.6
	17.91	101.667		22.4954	1005.14
	17.92	85.8333		22.5097	1005.68
	17.93	105		22.5241	1006.18
	17.94	85.8333		22.5384	1006.64
	17.95	100		22.5527	1007.03
	17.96	88.3333		22.567	1007.34
	17.97	98.3333		22.5814	1007.56
	17.98	98.3333		22.5957	1007.68
	17.99	99.1667		22.61	1007.7
	18	90		22.6243	1007.61
	18.01	87.5		22.6387	1007.42
	18.02	78.3333		22.653	1007.13
	18.03	100.833		22.6673	1006.76
	18.04	90		22.6816	1006.32
	18.05	95.8333		22.696	1005.83
	18.06	97.5		22.7103	1005.3
	18.07	84.1667		22.7246	1004.75
	18.08	85.8333		22.739	1004.2
	18.09	80		22.7533	1003.67
	18.1	78.3333		22.7676	1003.15
	18.11	94.1667		22.7819	1002.68
	18.12	95.8333		22.7963	1002.24
	18.13	89.1667		22.8106	1001.85
	18.14	80.8333		22.825	1001.5
	18.15	82.5		22.8393	1001.21
	18.16	100		22.8536	1000.96
	18.17	83.3333		22.8679	1000.75
	18.18	99.1667		22.8823	1000.57
	18.19	95		22.8966	1000.44
	18.2	82.5		22.9109	1000.33
	18.21	80.8333		22.9253	1000.24
	18.22	85.8333		22.9396	1000.18
	18.23	65.8333		22.9539	1000.13
	18.24	88.3333		22.9683	1000.09
	18.25	77.5		22.9826	1000.06
	18.26	88.3333		22.9969	1000.04
	18.27	81.6667		23.0113	1000.03
	18.28	80.8333		23.0256	1000.02
	18.29	80.8333		23.04	1000.02
	18.3	95.8333		23.0543	1000.01
	18.31	68.3333		23.0686	1000.01
	18.32	83.3333		23.083	1000.01
	18.33	82.5		23.0973	1000.02
	18.34	85		23.1117	1000.03
	18.35	85		23.126	1000.04
	18.36	75.8333		23.1403	1000.05
	18.37	92.5		23.1547	1000.08
	18.38	94.1667		23.169	1000.11
	18.39	90.8333		23.1834	1000.16
	18.4	90		23.1977	1000.22
	18.41	95		23.212	1000.3
	18.42	100		23.2264	1000.41
	18.43	93.3333		23.2407	1000.56
	18.44	88.3333		23.2551	1000.74
	18.45	87.5		23.2694	1000.97
	18.46	80.8333		23.2838	1001.25
	18.47	82.5		23.2981	1001.6
	18.48	85		23.3124	1002.02
	18.49	87.5		23.3268	1002.51
	18.5	80.8333		23.3411	1003.07
	18.51	90		23.3555	1003.72
	18.52	88.3333		23.3698	1004.45
	18.53	96.6667		23.3842	1005.24
	18.54	108.333		23.3985	1006.1
	18.55	100.833		23.4129	1007.01
	18.56	105.833		23.4272	1007.94
	18.57	95		23.4415	1008.89
	18.58	100.833		23.4559	1009.81
	18.59	89.1667		23.4703	1010.69
	18.6	106.667		23.4846	1011.49
	18.61	98.3333		23.499	1012.19
	18.62	113.333		23.5133	1012.76
	18.63	106.667		23.5277	1013.18
	18.64	106.667		23.542	1013.44
	18.65	73.3333		23.5563	1013.51
	18.66	110.833		23.5707	1013.42
	18.67	97.5		23.585	1013.14
	18.68	109.167		23.5994	1012.7
	18.69	111.667		23.6137	1012.11
	18.7	114.167		23.6281	1011.39
	18.71	105		23.6425	1010.58
	18.72	102.5		23.6568	1009.69
	18.73	121.667		23.6712	1008.76
	18.74	113.333		23.6855	1007.81
	18.75	113.333		23.6999	1006.88
	18.76	105.833		23.7142	1005.97
	18.77	129.167		23.7286	1005.12
	18.78	131.667		23.7429	1004.33
	18.79	121.667		23.7573	1003.62
	18.8	142.5		23.7717	1002.99
	18.81	139.167		23.786	1002.45
	18.82	156.667		23.8004	1001.99
	18.83	137.5		23.8147	1001.61
	18.84	135		23.8291	1001.3
	18.85	116.667		23.8434	1001.07
	18.86	150.833		23.8578	1000.91
	18.87	150.833		23.8722	1000.8
	18.88	135.833		23.8865	1000.74
	18.89	140		23.9009	1000.74
	18.9	145		23.9152	1000.77
	18.91	165		23.9296	1000.84
	18.92	142.5		23.944	1000.95
	18.93	151.667		23.9583	1001.09
	18.94	143.333		23.9727	1001.25
	18.95	141.667		23.987	1001.43
	18.96	134.167		24.0014	1001.63
	18.97	144.167		24.0158	1001.83
	18.98	161.667		24.0301	1002.04
	18.99	126.667		24.0445	1002.24
	19	119.167		24.0588	1002.43
	19.01	170		24.0732	1002.6
	19.02	131.667		24.0876	1002.74
	19.03	150		24.1019	1002.86
	19.04	112.5		24.1163	1002.93
	19.05	123.333		24.1307	1002.97
	19.06	126.667		24.145	1002.97
	19.07	137.5		24.1594	1002.92
	19.08	114.167		24.1738	1002.84
	19.09	125.833		24.1881	1002.72
	19.1	122.5		24.2025	1002.57
	19.11	124.167		24.2169	1002.4
	19.12	139.167		24.2312	1002.2
	19.13	115		24.2456	1002
	19.14	105		24.26	1001.78
	19.15	105.833		24.2744	1001.57
	19.16	95.8333		24.2887	1001.37
	19.17	96.6667		24.3031	1001.17
	19.18	125		24.3175	1000.99
	19.19	113.333		24.3318	1000.83
	19.2	95.8333		24.3462	1000.68
	19.21	112.5		24.3606	1000.55
	19.22	98.3333		24.3749	1000.44
	19.23	111.667		24.3893	1000.35
	19.24	106.667		24.4037	1000.27
	19.25	96.6667		24.4181	1000.21
	19.26	107.5		24.4324	1000.16
	19.27	105.833		24.4468	1000.12
	19.28	85.8333		24.4612	1000.09
	19.29	115		24.4756	1000.06
	19.3	96.6667		24.49	1000.05
	19.31	104.167		24.5043	1000.03
	19.32	98.3333		24.5187	1000.02
	19.33	100.833		24.5331	1000.02
	19.34	99.1667		24.5475	1000.01
	19.35	98.3333		24.5618	1000.01
	19.36	93.3333		24.5762	1000.01
	19.37	96.6667		24.5906	1000.01
	19.38	93.3333		24.605	1000.01
	19.39	93.3333		24.6193	1000.02
	19.4	108.333		24.6337	1000.03
	19.41	82.5		24.6481	1000.04
	19.42	91.6667		24.6625	1000.06
	19.43	81.6667		24.6769	1000.09
	19.44	95		24.6912	1000.12
	19.45	86.6667		24.7056	1000.17
	19.46	93.3333		24.72	1000.24
	19.47	86.6667		24.7344	1000.32
	19.48	84.1667		24.7488	1000.43
	19.49	88.3333		24.7631	1000.57
	19.5	80		24.7775	1000.75
	19.51	97.5		24.7919	1000.96
	19.52	98.3333		24.8063	1001.22
	19.53	82.5		24.8207	1001.52
	19.54	88.3333		24.8351	1001.87
	19.55	87.5		24.8495	1002.28
	19.56	100		24.8638	1002.73
	19.57	75.8333		24.8782	1003.23
	19.58	82.5		24.8926	1003.77
	19.59	82.5		24.907	1004.34
	19.6	85		24.9214	1004.92
	19.61	102.5		24.9358	1005.51
	19.62	105		24.9502	1006.08
	19.63	77.5		24.9645	1006.61
	19.64	77.5		24.9789	1007.1
	19.65	83.3333		24.9933	1007.51
	19.66	78.3333		25.0077	1007.84
	19.67	86.6667		25.0221	1008.07
	19.68	96.6667		25.0365	1008.2
	19.69	95		25.0509	1008.21
	19.7	101.667		25.0653	1008.11
	19.71	91.6667		25.0797	1007.9
	19.72	80.8333		25.0941	1007.59
	19.73	95		25.1085	1007.19
	19.74	79.1667		25.1228	1006.72
	19.75	98.3333		25.1373	1006.19
	19.76	85.8333		25.1516	1005.63
	19.77	86.6667		25.166	1005.05
	19.78	98.3333		25.1804	1004.47
	19.79	93.3333		25.1948	1003.91
	19.8	85		25.2092	1003.37
	19.81	85.8333		25.2236	1002.88
	19.82	75.8333		25.238	1002.43
	19.83	84.1667		25.2524	1002.04
	19.84	99.1667		25.2668	1001.71
	19.85	82.5		25.2812	1001.44
	19.86	88.3333		25.2956	1001.23
	19.87	73.3333		25.31	1001.09
	19.88	109.167		25.3244	1001
	19.89	86.6667		25.3388	1000.98
	19.9	90		25.3532	1001.02
	19.91	84.1667		25.3676	1001.11
	19.92	78.3333		25.382	1001.27
	19.93	82.5		25.3964	1001.49
	19.94	87.5		25.4108	1001.77
	19.95	88.3333		25.4252	1002.11
	19.96	88.3333		25.4396	1002.52
	19.97	88.3333		25.454	1002.99
	19.98	79.1667		25.4684	1003.52
	19.99	90		25.4828	1004.12
	20	93.3333		25.4972	1004.77
	20.01	75.8333		25.5116	1005.46
	20.02	92.5		25.526	1006.19
	20.03	82.5		25.5404	1006.95
	20.04	99.1667		25.5548	1007.72
	20.05	98.3333		25.5692	1008.48
	20.06	88.3333		25.5836	1009.22
	20.07	88.3333		25.598	1009.91
	20.08	88.3333		25.6124	1010.54
	20.09	85.8333		25.6269	1011.07
	20.1	70		25.6413	1011.51
	20.11	93.3333		25.6557	1011.83
	20.12	100		25.6701	1012.02
	20.13	103.333		25.6845	1012.07
	20.14	99.1667		25.6989	1011.98
	20.15	80		25.7133	1011.77
	20.16	82.5		25.7277	1011.43
	20.17	84.1667		25.7421	1010.99
	20.18	85		25.7565	1010.46
	20.19	87.5		25.7709	1009.88
	20.2	87.5		25.7854	1009.28
	20.21	92.5		25.7998	1008.67
	20.22	83.3333		25.8142	1008.11
	20.23	95		25.8286	1007.62
	20.24	70.8333		25.843	1007.22
	20.25	88.3333		25.8574	1006.96
	20.26	87.5		25.8718	1006.85
	20.27	85		25.8863	1006.9
	20.28	85.8333		25.9007	1007.15
	20.29	98.3333		25.9151	1007.59
	20.3	75.8333		25.9295	1008.22
	20.31	79.1667		25.9439	1009.05
	20.32	81.6667		25.9583	1010.06
	20.33	90.8333		25.9728	1011.24
	20.34	90.8333		25.9872	1012.55
	20.35	70		26.0016	1013.98
	20.36	81.6667		26.016	1015.49
	20.37	93.3333		26.0304	1017.04
	20.38	77.5		26.0448	1018.59
	20.39	82.5		26.0593	1020.1
	20.4	85.8333		26.0737	1021.52
	20.41	96.6667		26.0881	1022.82
	20.42	88.3333		26.1025	1023.95
	20.43	97.5		26.1169	1024.88
	20.44	77.5		26.1314	1025.57
	20.45	76.6667		26.1458	1026.01
	20.46	88.3333		26.1602	1026.18
	20.47	85.8333		26.1746	1026.06
	20.48	85.8333		26.1891	1025.67
	20.49	93.3333		26.2035	1025
	20.5	87.5		26.2179	1024.09
	20.51	94.1667		26.2323	1022.95
	20.52	96.6667		26.2468	1021.62
	20.53	80.8333		26.2612	1020.14
	20.54	84.1667		26.2756	1018.54
	20.55	85		26.29	1016.88
	20.56	94.1667		26.3045	1015.18
	20.57	87.5		26.3189	1013.49
	20.58	89.1667		26.3333	1011.85
	20.59	84.1667		26.3477	1010.29
	20.6	90		26.3622	1008.83
	20.61	93.3333		26.3766	1007.49
	20.62	90.8333		26.391	1006.3
	20.63	89.1667		26.4055	1005.27
	20.64	89.1667		26.4199	1004.4
	20.65	92.5		26.4343	1003.71
	20.66	98.3333		26.4488	1003.2
	20.67	94.1667		26.4632	1002.9
	20.68	86.6667		26.4776	1002.83
	20.69	90		26.492	1003.03
	20.7	80.8333		26.5065	1003.55
	20.71	92.5		26.5209	1004.45
	20.72	99.1667		26.5354	1005.83
	20.73	77.5		26.5498	1007.8
	20.74	89.1667		26.5642	1010.49
	20.75	85.8333		26.5786	1014.07
	20.76	99.1667		26.5931	1018.73
	20.77	77.5		26.6075	1024.65
	20.78	91.6667		26.622	1032.05
	20.79	90.8333		26.6364	1041.14
	20.8	74.1667		26.6508	1052.09
	20.81	97.5		26.6653	1065.06
	20.82	66.6667		26.6797	1080.16
	20.83	70		26.6941	1097.41
	20.84	77.5		26.7086	1116.75
	20.85	88.3333		26.723	1137.99
	20.86	86.6667		26.7375	1160.86
	20.87	89.1667		26.7519	1184.94
	20.88	87.5		26.7663	1209.7
	20.89	91.6667		26.7808	1234.5
	20.9	85		26.7952	1258.62
	20.91	88.3333		26.8097	1281.29
	20.92	92.5		26.8241	1301.74
	20.93	80.8333		26.8386	1319.22
	20.94	86.6667		26.853	1333.07
	20.95	101.667		26.8674	1342.73
	20.96	75.8333		26.8819	1347.81
	20.97	83.3333		26.8963	1348.12
	20.98	85		26.9108	1343.62
	20.99	90		26.9252	1334.51
	21	92.5		26.9397	1321.17
	21.01	82.5		26.9541	1304.1
	21.02	90.8333		26.9686	1283.99
	21.03	84.1667		26.983	1261.55
	21.04	75.8333		26.9975	1237.56
	21.05	88.3333		27.0119	1212.81
	21.06	73.3333		27.0263	1188.01
	21.07	79.1667		27.0408	1163.81
	21.08	85.8333		27.0552	1140.77
	21.09	84.1667		27.0697	1119.3
	21.1	108.333		27.0841	1099.71
	21.11	86.6667		27.0986	1082.19
	21.12	94.1667		27.113	1066.82
	21.13	93.3333		27.1275	1053.58
	21.14	90		27.142	1042.37
	21.15	90.8333		27.1564	1033.04
	21.16	84.1667		27.1709	1025.42
	21.17	94.1667		27.1853	1019.28
	21.18	85		27.1998	1014.43
	21.19	83.3333		27.2142	1010.66
	21.2	99.1667		27.2287	1007.77
	21.21	90.8333		27.2431	1005.6
	21.22	100		27.2576	1003.99
	21.23	95		27.272	1002.82
	21.24	89.1667		27.2865	1001.99
	21.25	85.8333		27.301	1001.42
	21.26	102.5		27.3154	1001.03
	21.27	85		27.3299	1000.78
	21.28	76.6667		27.3443	1000.63
	21.29	85		27.3588	1000.56
	21.3	85		27.3732	1000.53
	21.31	85		27.3877	1000.55
	21.32	81.6667		27.4021	1000.59
	21.33	80		27.4166	1000.65
	21.34	87.5		27.4311	1000.72
	21.35	102.5		27.4455	1000.8
	21.36	81.6667		27.46	1000.89
	21.37	99.1667		27.4745	1000.98
	21.38	79.1667		27.4889	1001.07
	21.39	103.333		27.5034	1001.18
	21.4	81.6667		27.5178	1001.29
	21.41	81.6667		27.5323	1001.42
	21.42	80.8333		27.5468	1001.58
	21.43	102.5		27.5612	1001.77
	21.44	86.6667		27.5757	1002.01
	21.45	87.5		27.5902	1002.33
	21.46	97.5		27.6046	1002.74
	21.47	91.6667		27.6191	1003.28
	21.48	92.5		27.6336	1003.97
	21.49	83.3333		27.648	1004.84
	21.5	85.8333		27.6625	1005.92
	21.51	99.1667		27.677	1007.24
	21.52	82.5		27.6914	1008.84
	21.53	81.6667		27.7059	1010.72
	21.54	90.8333		27.7204	1012.9
	21.55	88.3333		27.7349	1015.38
	21.56	100		27.7493	1018.16
	21.57	86.6667		27.7638	1021.2
	21.58	85.8333		27.7783	1024.49
	21.59	85.8333		27.7927	1027.97
	21.6	99.1667		27.8072	1031.61
	21.61	87.5		27.8217	1035.36
	21.62	94.1667		27.8362	1039.19
	21.63	89.1667		27.8506	1043.1
	21.64	92.5		27.8651	1047.1
	21.65	106.667		27.8796	1051.27
	21.66	90.8333		27.8941	1055.72
	21.67	90		27.9085	1060.64
	21.68	90		27.923	1066.29
	21.69	77.5		27.9375	1072.97
	21.7	80.8333		27.952	1081.1
	21.71	84.1667		27.9664	1091.1
	21.72	105.833		27.9809	1103.48
	21.73	89.1667		27.9954	1118.73
	21.74	90		28.0099	1137.32
	21.75	116.667		28.0243	1159.68
	21.76	105.833		28.0388	1186.12
	21.77	84.1667		28.0533	1216.79
	21.78	78.3333		28.0678	1251.69
	21.79	90.8333		28.0823	1290.56
	21.8	91.6667		28.0968	1332.91
	21.81	88.3333		28.1112	1377.97
	21.82	82.5		28.1257	1424.74
	21.83	92.5		28.1402	1471.97
	21.84	96.6667		28.1547	1518.25
	21.85	87.5		28.1692	1562.05
	21.86	110		28.1837	1601.79
	21.87	102.5		28.1981	1635.97
	21.88	90.8333		28.2126	1663.21
	21.89	90		28.2271	1682.39
	21.9	112.5		28.2416	1692.67
	21.91	90		28.2561	1693.57
	21.92	104.167		28.2706	1685.03
	21.93	94.1667		28.285	1667.37
	21.94	74.1667		28.2995	1641.27
	21.95	75.8333		28.314	1607.75
	21.96	103.333		28.3285	1568.1
	21.97	88.3333		28.343	1523.75
	21.98	99.1667		28.3575	1476.25
[truncated: 3,802 more rows]

## Sheet: Figure 2a,b
T (K)	ρ/ρ300K
299.97	0.9915
299.889	1.01484
299.784	1.01355
299.655	1.00288
299.499	1.01028
299.314	1.00004
299.137	1.00234
298.882	1.0052
298.589	1.00449
298.259	1.00833
297.883	0.999654
297.49	1.0109
297.047	1.01241
296.566	1.0121
296.035	1.00883
295.472	1.00968
294.853	1.0047
294.194	1.00157
293.49	1.01469
292.769	0.995066
291.982	1.00531
291.034	1.00161
290.234	1.01285
289.37	1.00645
288.511	1.00661
287.589	1.00476
286.61	0.991102
285.678	1.01771
284.772	1.00106
283.843	1.00306
282.927	1.01012
282.039	1.01283
281.045	1.00899
280.163	1.00287
279.185	1.01966
278.363	1.00529
277.514	1.00955
276.698	1.01339
275.828	0.986929
274.878	1.00642
274.02	1.01396
273.16	1.01866
272.326	1.01426
271.358	1.01952
270.464	1.00544
269.596	1.00956
268.718	1.01255
267.795	1.011
266.898	1.01102
265.99	1.00149
265.062	1.00348
264.165	1.01359
263.232	1.01344
262.366	1.01557
261.409	1.01683
260.534	1.01783
259.674	1.0147
258.857	1.01342
258.016	1.02309
257.207	1.01227
256.427	1.01881
255.597	1.01198
254.794	1.02209
253.974	1.01725
253.141	1.01568
252.329	1.02564
251.45	1.01951
250.583	1.01396
249.726	1.01837
248.86	1.01823
247.965	1.01382
246.998	1.02124
246.096	1.03621
245.19	1.01956
244.314	1.02511
243.427	1.02269
242.539	1.01999
241.665	1.01315
240.81	1.0241
239.977	1.0167
239.149	1.02738
238.329	1.013
237.503	1.01642
236.745	1.0198
235.942	1.02688
235.148	1.01493
234.341	1.01919
233.523	1.02047
232.705	1.03029
231.895	1.02846
231.063	1.02037
230.224	1.01852
229.347	1.0252
228.513	1.02321
227.628	1.01709
226.81	1.02236
225.928	1.0262
224.98	1.02022
224.101	0.99945
223.224	1.02449
222.358	1.02264
221.433	1.0275
220.553	1.01456
219.714	1.02509
218.894	1.02438
218.077	1.01798
217.261	1.0305
216.481	1.02879
215.662	1.00801
214.891	1.02295
214.102	1.02323
213.187	1.03789
212.39	1.02466
211.566	1.03418
210.761	1.02949
209.928	1.0265
209.079	1.03233
208.29	1.02806
207.385	1.02721
206.499	1.03661
205.623	1.01968
204.801	1.03192
203.927	1.02466
203.071	1.02196
202.215	1.02608
201.258	1.03532
200.36	1.01568
199.464	1.02493
198.667	1.02493
197.805	1.03077
196.977	1.02479
196.169	1.03431
195.266	1.02491
194.44	1.03402
193.64	1.02363
192.838	1.03032
192.019	1.0262
191.195	1.02822
190.383	1.01869
189.543	1.02395
188.727	1.02808
187.889	1.0268
187.054	1.02381
186.227	1.03732
185.332	1.02764
184.532	1.02394
183.654	1.03589
182.812	1.03333
181.96	1.02906
181.09	1.0225
180.234	1.0252
179.363	1.039
178.511	1.04113
177.631	1.02875
176.775	1.03544
175.891	1.03659
175.034	1.02835
174.169	1.01597
173.15	1.0403
172.294	1.04286
171.439	1.02849
170.594	1.04069
169.754	1.03926
168.924	1.02589
168.122	1.02504
167.286	1.03186
166.473	1.03813
165.642	1.02637
164.812	1.0372
163.971	1.02027
163.107	1.02824
162.263	1.04574
161.404	1.04517
160.569	1.03448
159.65	1.04487
158.726	1.04586
157.869	1.03974
157.007	1.02267
156.145	1.03804
155.284	1.03134
154.412	1.03219
153.541	1.03262
152.695	1.03476
151.825	1.02807
150.957	1.03774
150.112	1.03915
149.251	1.04014
148.415	1.04213
147.493	1.03245
146.628	1.04455
145.75	1.04298
144.832	1.03593
143.966	1.04134
142.946	1.04375
142.086	1.03664
141.141	1.04375
140.302	1.04303
139.387	1.03674
138.491	1.04115
137.632	1.03289
136.69	1.04712
135.779	1.03887
134.826	1.04084
133.975	1.03984
133.037	1.04354
132.169	1.03728
131.226	1.03927
130.352	1.0451
129.421	1.04188
128.538	1.04103
127.631	1.04373
126.711	1.05156
125.86	1.05625
124.82	1.04514
123.91	1.04014
122.866	1.04056
121.956	1.04099
121.002	1.04839
120.157	1.04611
119.101	1.05324
118.181	1.03645
117.173	1.041
116.231	1.03872
115.232	1.04072
114.269	1.03985
113.304	1.0505
112.424	1.05434
111.474	1.04609
110.493	1.04296
109.567	1.04495
108.576	1.04758
107.665	1.03904
106.731	1.05128
105.853	1.05
104.901	1.05185
104.014	1.04032
103.129	1.04088
102.285	1.0487
101.348	1.05084
100.445	1.04998
99.5359	1.05795
98.6115	1.05594
97.6585	1.04725
96.6421	1.0454
95.7408	1.04953
94.7781	1.06518
93.8323	1.05198
92.7342	1.05061
91.836	1.05203
90.9421	1.05417
90.1002	1.04833
89.1431	1.05345
88.2754	1.04482
87.2792	1.04937
86.4234	1.06488
85.4882	1.05919
84.612	1.05677
83.7251	1.05266
82.799	1.05025
81.9322	1.05252
81.0034	1.05637
80.1158	1.06832
79.2297	1.0662
78.421	1.06822
77.5131	1.0675
76.6058	1.0547
75.7027	1.06907
74.7749	1.07604
73.8958	1.06093
73.0132	1.06591
72.1614	1.06192
71.2656	1.06776
70.4078	1.05438
69.4595	1.05964
68.49	1.05509
67.4591	1.06718
66.386	1.04342
65.3184	1.05708
64.2753	1.05779
63.0275	1.05935
61.8436	1.06562
60.4071	1.06293
58.97	1.06507
57.2893	1.05667
55.5478	1.06891
53.8493	1.06606
52.121	1.05596
50.3586	1.05866
48.5856	1.0709
46.7474	1.07091
45.1225	1.07646
43.5869	1.05483
41.7212	1.0702
39.8686	1.06464
37.8651	1.1022
36.4247	1.07075
35.4556	1.07758
34.5406	1.06577
33.6573	1.06804
32.558	1.06595
31.498	1.06681
30.4872	1.07179
29.6163	1.07133
28.7646	1.07556
28.0463	1.07399
27.3197	1.08438
26.7039	1.08182
25.1835	1.08395
23.2372	1.08736
22.9764	1.07669
22.9319	1.0673
22.9093	1.07612
22.8664	1.07642
22.7814	1.07075
22.655	1.06762
22.514	1.06932
22.3788	1.07886
22.2492	1.078
22.1199	1.07417
21.9866	1.08259
21.8535	1.08159
21.735	1.07932
21.6186	1.08088
21.5057	1.07078
21.3959	1.07262
21.289	1.07374
21.1847	1.07474
21.0843	1.0726
20.9881	1.06649
20.8948	1.07189
20.8052	1.06846
20.7209	1.08225
20.6401	1.07442
20.5628	1.07385
20.4912	1.08011
20.4208	1.06261
20.355	1.07969
20.2935	1.07814
20.2364	1.076
20.2119	1.07401
20.2109	1.06874
20.2088	1.08525
20.2052	1.07486
20.2042	1.0783
20.1985	1.08172
20.192	1.07987
20.1916	1.08141
20.184	1.07204
20.1826	1.07558
20.1748	1.06678
20.167	1.07472
20.1644	1.07859
20.1534	1.07745
20.1409	1.06905
20.1323	1.0891
20.1267	1.08414
20.1259	1.07515
20.111	1.07973
20.0927	1.07517
20.0856	1.08184
20.0727	1.06948
20.0552	1.07629
20.0511	1.07045
20.0419	1.08015
20.0284	1.07102
20.0036	1.08653
20.0019	1.07704
19.9763	1.07571
19.964	1.07092
19.9467	1.06945
19.9304	1.0897
19.9287	1.0834
19.9138	1.08269
19.8991	1.07192
19.8785	1.07661
19.871	1.05356
19.8447	1.08397
19.8401	1.08089
19.8217	1.08121
19.8011	1.07552
19.7995	1.08374
19.7832	1.07011
19.7665	1.0721
19.7589	1.07748
19.7524	1.0657
19.7402	1.08095
19.73	1.08073
19.7269	1.08098
19.7254	1.07976
19.7215	1.07816
19.7142	1.07361
19.7086	1.0756
19.7072	1.07478
19.7041	1.07205
19.7019	1.06707
19.7009	1.07517
19.7001	1.07133
19.6989	1.08058
19.6984	1.07403
19.6977	1.0709
19.6976	1.07631
19.4738	1.08425
19.182	1.07486
18.8676	1.07115
18.5299	1.07258
18.1744	1.07443
17.7797	1.08851
17.3767	1.08567
16.9776	1.07528
16.5719	1.07596
16.1609	1.08592
15.7005	1.06928
15.2552	1.08365
14.8416	1.07796
14.4383	1.08692
14.0362	1.0808
13.589	1.08393
13.2054	1.07426
12.8433	1.07725
12.5338	1.0855
12.275	1.08665
12.0552	1.09436
11.8459	1.08568
11.6612	1.08084
11.4839	1.08169
11.3217	1.07813
11.1819	1.07728
11.1695	1.08375
11.1479	1.08247
11.0806	1.07578
11.059	1.07928
10.9884	1.08062
10.9509	1.08212
10.8897	1.07348
10.8538	1.08298
10.7628	1.08938
10.6898	1.07805
10.6761	1.09208
10.5934	1.078
10.5854	1.09127
10.5197	1.08385
10.4575	1.07474
10.4028	1.07275
10.3564	1.07915
10.3464	1.08005
10.3122	1.08128
10.2712	1.083
10.2513	1.08996
10.2508	1.07901
10.2383	1.07844
10.2361	1.07175
10.2337	1.07691
10.2129	1.08384
10.2055	1.08071
10.2017	1.08032
10.1763	1.08626
10.1749	1.08004
10.1685	1.08466
10.1683	1.08267
10.1681	1.07911
10.168	1.08728
10.168	1.08852
10.1679	1.09383
10.1667	1.07513
10.1662	1.09368
10.1653	1.09391
10.1637	1.07924
10.1632	1.07576
10.162	1.07823
10.1604	1.082
10.1598	1.07582
10.1597	1.08671
10.1596	1.08643
10.1575	1.07866
10.1552	1.09027
10.1548	1.09104
10.1524	1.08008
10.1514	1.08886
10.1496	1.07826
10.1493	1.08701
10.1471	1.08368
10.1443	1.08653
10.142	1.07805
10.1414	1.07984
10.1385	1.07771
10.1353	1.0881
10.1344	1.07164
10.1319	1.07842
10.1306	1.08559
10.1292	1.07843
10.1286	1.07871
10.1267	1.08118
10.1254	1.0864
10.1222	1.08739
10.119	1.08459
10.1186	1.08014
10.1152	1.07302
10.1118	1.08526
10.1114	1.12557
10.1105	1.07491
10.1085	1.08341
10.1051	1.07544
10.1038	1.07931
10.1017	1.09721
10.099	1.08654
10.0989	1.07843
10.0955	1.08427
10.0941	1.07985
10.092	1.07443
10.0889	1.09121
10.0857	1.08637
10.0826	1.08438
10.0824	1.0827
10.0791	1.08751
10.0791	1.09479
10.0764	1.07712
10.0743	1.08825
10.0739	1.08296
10.0718	1.0878
10.0692	1.075
10.0665	1.08796
10.0665	1.08297
10.0644	1.08453
10.0619	1.07429
10.06	1.07971
10.0594	1.07758
10.058	1.07846
10.0563	1.07718
10.0556	1.08241
10.0554	1.07305
10.0547	1.08814
10.0533	1.0843
10.0515	1.07718
10.0498	1.07832
10.0486	1.0796
10.0476	1.08586
10.0465	1.08729
10.0458	1.08497
10.0451	1.08216
10.0441	1.0769
10.0432	1.09127
10.0424	1.0796
10.042	1.07946
10.0415	1.08956
10.0411	1.086
10.0375	1.07843
10.0324	1.08555
10.0304	1.08558
10.0242	1.08074
10.0188	1.07875
10.0144	1.09184
10.0112	1.08259
10.0105	1.08042
10.0077	1.07703
10.0067	1.08853
10.0048	1.08795
10.0043	1.07985
10.002	1.08183
9.99206	1.08595
9.98059	1.08796
9.96179	1.07897
9.9568	1.08254
9.93863	1.07517
9.93525	1.07954
9.88319	1.0784
9.88069	1.08595
9.85671	1.09084
9.795	1.09035
9.76993	1.07362
9.76321	1.08069
9.69985	1.08672
9.695	1.06004
9.67328	1.08586
9.67075	1.07729
9.63477	1.08481
9.62826	1.08357
9.62069	1.07218
9.61667	1.08743
9.56136	1.08657
9.52251	1.08641
9.50966	1.08088
9.44864	1.07689
9.34617	1.08142
9.32882	1.08328
9.26964	1.09111
9.20342	1.07941
9.07974	1.08026
9.0317	1.08341
8.94935	1.07514
8.92921	1.08143
8.8092	1.08197
8.74972	1.06975
8.66898	1.09008
8.66546	1.08357
8.59743	1.09508
8.52573	1.09449
8.37356	1.08766
8.21853	1.08381
8.05513	1.09577
7.89476	1.08097
7.73548	1.07457
7.57175	1.08754
7.40851	1.08571
7.24556	1.08372
7.07918	1.08471
6.91276	1.08742
6.74063	1.07902
6.56269	1.0854
6.37365	1.0888
6.18601	1.073
6.01196	1.07841
5.84008	1.09278
5.64638	1.09449
5.46038	1.08183
5.2835	1.07927
5.09467	1.08667
4.90399	1.08781
4.73922	1.08852
4.57654	1.0797
4.41515	1.09141
4.26614	1.08557
4.10482	1.08358
3.95868	1.08884
3.82319	1.08002
3.81273	1.089
3.79172	1.08174
3.70705	1.08358
3.68817	1.09028
3.57856	1.08302
3.47656	1.07505
3.40193	1.08487
3.33231	1.08855
3.26526	1.0793
3.20831	1.07176
3.1742	1.04785
3.14558	1.03376
3.12187	1.03219
3.10075	1.02238
3.07776	1.01185
3.05926	1.01341
3.0427	1.00032
3.02666	1.01384
3.0114	1.009
2.99626	1.01355
2.98222	1.00658
2.96849	1.00402
2.95484	1.00896
2.94127	0.99941
2.92827	1.00482
2.91549	1.01136
2.90307	1.00852
2.89073	1.01136
2.87801	1.00272
2.8666	1.01268
2.85514	0.999593
2.84415	1.00585
2.83316	1.01624
2.82235	1.02094
2.8117	1.00656
2.80131	1.00002
2.79061	1.0087
2.78087	0.989913
2.77085	1.00172
2.76068	1.00713
2.75074	1.00228
2.7407	1.00341
2.73091	1.00554
2.7202	1.00967
2.7109	1.00512
2.70107	1.00241
2.69111	1.00985
2.68165	1.00103
2.67195	1.01455
2.66234	1.02081
2.65313	1.00502
2.64354	1.01185
2.63333	1.00716
2.62436	1.00616
2.61465	1.00958
2.60539	1.0063
2.59487	0.994635
2.58402	1.00061
2.57529	1.00301
2.56514	1.00826
2.55542	1.00855
2.54623	1.00229
2.53749	1.0084
2.53002	1.00897
2.52394	1.00754
2.52006	1.00256
2.51717	1.00441
2.51123	1.00242
2.49195	0.998504
2.43047	1.02127
2.33392	1.00989
2.2487	1.01167
2.11928	1.01914
2.0005	0.99746
1.94887	1.01027
1.87915	1.01501
1.80687	0.996511
1.68967	1.01359
1.5924	1.00647
1.54493	0.982757
1.5073	0.982751
1.45027	1.00409
1.36913	1.00172
1.2794	0.981328
1.228	0.970894
1.19817	0.99366
1.16483	0.986545
1.13487	0.967573
1.11157	0.969945
1.08933	0.972316
1.06497	0.973739
1.04383	0.959036
1.02837	0.937218
1.01595	0.924886
1.00545	0.91565
0.9953	0.892897
0.9886	0.761274
0.983	0.604751
0.9784	0.283166
0.9754	0.116681
0.9658	-0.0066404
0.952175	0.00782619
0.936225	-0.00711471
0.922425	-0.00640324
0.909275	-0.0163638
0.896425	-0.00177868
0.8836	-0.0145852
0.871225	0.0167196
0.86005	-0.000711471
0.84915	-0.000948628
0.837275	-0.0049803
0.825975	-0.00462456
0.815125	0.00462456
0.8052	0.00071151
0.794425	-0.0177865
0.783025	0.00675888
0.7729	0.000711461
0.76475	0.00213438
0.75685	-0.0110276
0.7498	-0.00332015
0.7435	0.00569168
0.737275	-0.0156521
0.7316	0.00142292
0.72665	-0.0128063
0.722	-0.00569168
0.717043	-0.00166007
0.711814	0.00284584
0.708186	-0.012806
0.70536	-0.00583385
0.702313	-0.00777847
0.699127	-0.0095808
0.695813	-0.0016126
0.69194	-0.0105701
0.688067	-0.00256122
0.683627	-0.00407899
0.678853	-0.00180233
0.67461	-0.00241897
0.67178	0.00170751
0.66768	-0.000853753
0.66324	-0.00512252
0.65926	-0.00170751
0.65526	0.00996045
0.65128	-0.00626085
0.64722	-0.000711461
0.64254	0.00796836
0.63746	-0.0170751
0.63238	-0.00512247
0.627	0.00369967
0.62104	0.00739934
0.61574	0.00313049
0.61104	0.00113836
0.602425	0.00806339
0.588375	0.00391312
0.5731	0.00889344
0.55865	-0.000355738
0.544525	-0.0056918
0.53395	-0.00960492
0.527525	0
0.5232	0.0106721
0.51583	-0.00142298
0.508015	0.00127314
0.504592	-0.0043755
0.499755	-0.000149802
0.494877	-0.00445609
0.491037	-0.00180744
0.48778	-0.000533556
0.484535	-0.00416201
0.481873	-0.00426875
0.479498	-0.00324721
0.477435	-0.00388418
0.475252	-0.00444659
0.472998	-0.00534549
0.470722	-0.000401347
0.468228	0.000533655
0.466422	0.000948612
0.464407	-0.00229854
0.462278	-0.000924929
0.460403	-0.00419582
0.458275	0.00227668
0.456	-0.00101102
0.454763	0.00131346
0.45295	-0.00124049
0.451418	-0.0038569
0.44965	-0.00327275
0.447592	0.00047434
0.445658	0.000889249
0.444208	0.00076616

## Sheet: Figure 2c
0.4 K	H (kOe)	ρ/ρ300K	0.5 K	H (kOe)	ρ/ρ300K	0.6 K	H (kOe)	ρ/ρ300K	0.7 K	H (kOe)	ρ/ρ300K	0.8 K	H (kOe)	ρ/ρ300K	0.85 K	H (kOe)	ρ/ρ300K	0.9 K	H (kOe)	ρ/ρ300K
	39.9958	1.10477		34.9771	1.06215		34.7515	1.12682		22.965	1.09053		22.8054	1.08769		14.7905	1.11043		14.8039	1.10759
	39.9955	1.12755		34.9215	1.09917		34.2617	1.10831		22.7549	1.10619		22.3354	1.06491		14.3927	1.06843		14.3327	1.11186
	39.9955	1.11616		34.6015	1.09917		33.8273	1.07556		22.3583	1.07842		21.8782	1.08555		14.0043	1.07626		13.8685	1.114
	39.9889	1.08697		34.2114	1.08564		33.3889	1.08909		21.9632	1.09408		21.4537	1.09125		13.6153	1.04779		13.4304	1.06986
	39.6517	1.09694		33.8124	1.07639		32.9856	1.08695		21.5724	1.07558		21.0277	1.0585		13.2238	1.06487		12.9983	1.07484
	39.1996	1.11331		33.4076	1.0949		32.5969	1.10119		21.1832	1.07058		20.6224	1.09836		12.8259	1.07699		12.5731	1.07413
	38.766	1.09124		33.0229	1.065		32.1825	1.12255		20.7732	1.09544		20.2282	1.06918		12.428	1.06208		12.1695	1.04993
	38.3328	1.09978		32.6383	1.12333		31.7905	1.09692		20.3757	1.09188		19.817	1.06918		12.0423	1.04784		11.768	1.10403
	37.9471	1.11758		32.2433	1.12107		31.3754	1.08695		19.9862	1.08263		19.4164	1.12257		11.6428	1.04286		11.3597	1.0663
	37.5493	1.09053		31.8392	1.08548		30.9832	1.09834		19.5953	1.08049		19.0128	1.07274		11.2364	1.10693		10.9527	1.08623
	37.1495	1.07345		31.4415	1.09687		30.5833	1.10831		19.2011	1.08974		18.622	1.12755		10.8528	1.06635		10.5599	1.06132
	36.7371	1.1005		31.0589	1.05417		30.1874	1.11046		18.8117	1.08974		18.214	1.05779		10.4675	1.07133		10.1573	1.08338
	36.3388	1.13324		30.6599	1.0926		29.7883	1.13895		18.405	1.0869		17.8094	1.07559		10.0595	1.08415		9.73455	1.08552
	35.9405	1.1126		30.2621	1.0741		29.383	1.0578		18.0085	1.07978		17.4076	1.08769		9.67496	1.05496		9.35968	1.0663
	35.5414	1.11473		29.8732	1.14029		28.9844	1.09054		17.6239	1.05771		17.0062	1.09552		9.28228	1.05781		8.95768	1.07769
	35.1445	1.08341		29.4679	1.07765		28.588	1.10193		17.2223	1.07408		16.6272	1.09907		8.89334	1.04571		8.54829	1.07199
	34.7378	1.08341		29.0833	1.07267		28.1888	1.09339		16.8314	1.06554		16.2065	1.09693		8.50136	0.999438		8.13877	1.05776
	34.3388	1.11544		28.6794	1.10186		27.7741	1.08627		16.4361	1.01572		15.8082	1.06632		8.12705	1.00015		7.74563	1.00793
	33.9337	1.10619		28.2906	1.07054		27.3883	1.08414		16.0472	1.07907		15.4115	1.06774		7.72071	0.933948		7.34755	0.977339
	33.5426	1.09693		27.9003	1.08335		26.9852	1.09481		15.652	1.01073		15.0132	1.06347		7.32853	0.956015		6.95192	0.962407
	33.1351	1.08981		27.4978	1.0499		26.5988	1.10264		15.2663	1.03354		14.6075	1.06774		6.92381	0.921134		6.53611	0.980915
	32.7432	1.09266		27.1098	1.0926		26.1986	1.10122		14.8635	1.01724		14.2084	1.06347		6.54096	0.839987		6.1378	0.931086
	32.3347	1.09622		26.7163	1.08052		25.791	1.07986		14.4661	0.998022		13.8099	1.06561		6.14736	0.812936		5.73645	0.968102
	31.9491	1.06846		26.318	1.05565		25.3927	1.09695		14.0713	0.960293		13.4154	1.06703		5.75842	0.757412		5.326	0.952441
	31.5503	1.11259		25.932	1.07701		24.9913	1.08058		13.6897	0.935378		13.0072	1.08625		5.36837	0.644227		4.93429	0.926103
	31.1403	1.05565		25.5186	1.06847		24.5969	1.10193		13.2927	0.92826		12.6201	1.07984		4.97689	0.515382		4.52209	0.927527
	30.7505	1.09053		25.1386	1.07274		24.1833	1.10267		12.8978	0.866328		12.2063	1.06632		4.58744	0.350232		4.11699	0.854207
	30.3436	1.07914		24.7352	1.05138		23.8047	1.06924		12.5125	0.795143		11.8071	1.08554		4.21092	0.213556		3.70719	0.812209
	29.9482	1.09551		24.3399	1.01935		23.3671	1.05856		12.1065	0.68267		11.412	1.04283		3.83661	0.0633549		3.3026	0.743872
	29.5612	1.0649		23.9427	1.03288		22.9899	1.09202		11.7139	0.596535		11.0053	1.05564		3.45385	0.0213556		2.90632	0.59581
	29.1546	1.06561		23.5579	0.998707		22.6067	1.08134		11.3243	0.485486		10.6116	1.06496		3.06851	0.00711853		2.49343	0.335276
	28.7515	1.05351		23.1719	0.973793		22.2005	1.09771		10.9262	0.387961		10.1961	1.04149		2.71017	0.00427112		2.08395	0.170841
	28.3521	1.05778		22.7635	0.956709		21.8073	1.07849		10.5343	0.271217		9.79136	1.02939		2.32921	0.00474569		1.67872	0.0590827
	27.9519	1.04924		22.388	0.928947		21.4027	1.05286		10.1407	0.193625		9.40501	0.995932		1.95043	0.0142371		1.25225	-0.00284782
	27.5476	1.0286		21.9782	0.860611		21.0045	1.05642		9.74807	0.0975242		9.00942	0.973863		1.55844	0.0237284		0.855236	-0.00213536
	27.1524	0.982327		21.5808	0.76736		20.6083	1.06141		9.3517	0.0370165		8.61886	0.938981		1.16105	0.00783038		0.433987	-0.00996503
	26.7587	0.997988		21.205	0.691905		20.2064	1.02795		8.96174	0.0249134		8.202	0.859961		0.757943	-0.00569465		0.0104307	0.00071179
	26.3657	0.97948		20.7983	0.629976		19.7919	1.04076		8.56671	0.0106772		7.80683	0.78806		0.335171	0.0185076		-1.31682	0.0377248
	25.9569	0.947448		20.4037	0.511079		19.4023	0.997337		8.16665	0.00996537		7.4052	0.706193		-0.0680775	-0.0156603		-1.70913	0.0676198
	25.5662	0.902602		20.0091	0.419968		18.9995	0.991642		7.79668	-0.0213544		6.99424	0.523238		-0.492372	0.0113893		-2.10823	0.178659
	25.1503	0.862028		19.6064	0.332415		18.6056	0.994489		7.3877	-0.00996537		6.5981	0.377301		-0.923036	0.0106775		-2.47621	0.318169
	24.7683	0.765219		19.2274	0.260522		18.2131	0.978815		6.99336	0.00854175		6.19204	0.211431		-1.32772	1.39851e-10		-2.8454	0.508217
	24.3551	0.699018		18.8162	0.174393		17.8145	0.922565		6.60027	-0.0106772		5.78759	0.133123		-1.74513	-0.00213549		-3.21893	0.646303
	23.9703	0.570889		18.4354	0.113178		17.3982	0.903345		6.22264	0.0128126		5.39038	0.0434252		-2.14635	-0.00142366		-3.58299	0.767307
	23.5679	0.521772		18.0387	0.0839935		17.0026	0.815075		5.81509	0.0163717		4.98774	0.0242042		-2.57152	-0.00213549		-3.97036	0.842045
	23.1635	0.397203		17.6357	0.0633511		16.6206	0.750296		5.43008	-0.00782994		4.57895	0.0142371		-2.97948	0.00142366		-4.34744	0.881193
	22.7636	0.311075		17.2421	0.00569448		16.1956	0.721822		5.05051	-0.000711813		4.18761	0.0156608		-3.38116	-0.00498282		-4.7355	0.912539
	22.3562	0.240603		16.8552	0.0234897		15.8193	0.598671		4.66526	0.0121008		3.76405	-0.019932		-3.77924	0.0804369		-5.12075	0.927513
	21.9658	0.227078		16.4553	-0.00569448		15.4089	0.485486		4.28065	-0.0270489		3.37285	-0.0185083		-4.19947	0.218532		-5.49894	0.916123
	21.5703	0.103929		16.0578	0.0218288		15.006	0.369453		3.89675	-0.0199307		2.97477	-0.0142371		-4.60304	0.406456		-5.88396	0.973782
	21.1717	0.0996579		15.6682	-0.011389		14.6208	0.281183		3.52128	-0.00142362		2.56797	-0.0185083		-5.01414	0.525332		-6.28001	0.962392
	20.7603	0.0377276		15.2775	-0.00569448		14.2098	0.165862		3.15256	-0.014236		2.14169	-0.00996598		-5.42385	0.7332		-6.67324	0.997984
	20.3676	0.0398632		14.8782	0.0270488		13.8114	0.083999		2.76722	-0.0113888		1.72621	-0.0121015		-5.81906	0.797266		-7.05793	0.975205
	19.959	-0.00759298		14.4845	0.0106778		13.4018	0.0348809		2.39974	0.0206422		1.33621	0.00284742		-6.2279	0.832859		-7.43358	0.968087
	19.5759	0.00711842		14.0891	-0.00498299		13.0122	0.0313217		2.01107	0.0163714		0.912282	0.00925412		-6.62293	0.928246		-7.83115	1.05351
	19.1717	-0.00569474		13.6945	-0.00213557		12.6207	0.0135253		1.62426	0.00355899		0.500034	-0.0113897		-7.03499	0.946042		-8.22799	1.03785
	18.7674	-0.00142368		13.3012	0.00498299		12.1998	0.0170846		1.23679	0.0341663		0.0800312	0.0135253		-7.43321	0.967397		-8.61259	1.04425
	18.363	-0.00142368		12.9043	-0.0156608		11.8151	-0.0270498		0.832897	-0.0320309		-0.345002	-0.0256268		-7.84754	0.96455		-9.01722	1.08554
	17.9688	-0.0576592		12.5075	0.000711858		11.4114	-0.0106776		0.423372	-0.0341663		-0.751066	-0.00569485		-8.24465	0.995871		-9.38955	1.06917
	17.5645	-0.0220671		12.1185	0.00498299		11.0121	0.0149486		-0.00396925	0.00854158		-1.15367	-0.0185083		-8.64725	1.01082		-9.80341	1.0649
	17.1657	-0.0192191		11.7198	-0.0256268		10.6054	0.0149486		-0.416541	0.0363017		-1.54132	-0.00711861		-9.05193	1.04926		-10.182	1.06632
	16.781	-0.00427135		11.3294	0.0313217		10.1966	0.00783021		-0.853159	-0.0284719		-1.94909	0.0132878		-9.44899	1.0635		-10.5686	1.10758
	16.3654	0.00213567		10.9469	-0.0163727		9.81029	-0.0135249		-1.25982	-0.00569439		-2.32778	0.018508		-9.85053	1.06634		-10.9654	1.06626
	15.9673	0.000711891		10.5574	-0.0206438		9.40621	-0.0149486		-1.66944	-0.0263366		-2.68418	0.018508		-10.248	1.06919		-11.3515	1.09046
	15.5772	0.0142378		10.1441	-0.00142371		9.00711	0.0313208		-2.08593	-0.00498259		-3.06671	2.79702e-10		-10.647	1.04926		-11.7404	1.05203
	15.1803	0.00640702		9.75647	-0.0156608		8.6118	0.0078302		-2.49703	-0.00996518		-3.4293	0.00427107		-11.071	1.07702		-12.1377	1.11253
	14.7733	0.00355946		9.37233	-0.0306098		8.20002	-0.00996571		-2.90083	0.0291866		-3.81464	-0.0199317		-11.4556	1.04428		-12.534	1.09473
	14.3797	-0.012814		8.97891	-0.014949		7.81435	-0.00854204		-3.30939	0.0106782		-4.19439	-0.0213553		-11.8567	1.04927		-12.8968	1.07694
	13.9788	0.000711891		8.59006	-0.00355905		7.39721	-0.0078302		-3.71564	0.0206446		-4.58227	-0.022779		-12.2685	1.0635
	13.5828	-0.0156616		8.19415	-0.00925353		7.00518	3.72936e-10		-4.12327	-0.00142377		-4.96521	0.000711846		-12.6697	1.0934
	13.1755	0.00854269		7.7898	-0.00569448		6.60165	0.00213551		-4.51858	0.0142377		-5.34317	-0.00925398		-13.0828	1.07561
	12.7811	-0.0341708		7.40044	-0.00379632		6.19093	0.0284743		-4.92972	-0.036306		-5.73908	0.0626424		-13.4788	1.09411
	12.3798	0.0294248		7.03416	-0.0156598		5.7844	-0.032746		-5.34451	0.00640695		-6.10619	0.162301		-13.8666	1.08842
	11.9672	-0.0078308		6.63419	-0.00213543		5.386	0.0132882		-5.74009	-0.030611		-6.50916	0.246298		-14.2742	1.08771
	11.5764	0.012814		6.24451	-0.00213543		4.9834	0.0192205		-6.14736	-0.00498318		-6.89865	0.392227		-14.6813	1.07276
	11.1711	-8.39105e-10		5.8409	-0.0377259		4.58356	-0.0284748		-6.5459	-0.0220684		-7.28256	0.525337		-15.0865	1.08557
	10.7631	0.00569467		5.45343	-0.0291842		4.17644	-0.00427122		-6.96489	0.0237294		-7.67243	0.634956		-15.4872	1.08771
	10.3717	0.0206432		5.0662	-0.0227779		3.77822	-0.00213561		-7.36301	-0.0170852		-8.06202	0.798678		-15.8918	1.087
	9.9697	-0.00711834		4.68266	-0.00569448		3.37382	-0.022068		-7.76044	-0.00783071		-8.46513	0.852777		-16.2846	1.0692
	9.57079	-0.0242024		4.30262	-0.00782991		2.95899	0.0185086		-8.15899	0.0163733		-8.83754	0.947451		-16.6912	1.07845
	9.16662	-0.0227787		3.91655	0.0128126		2.56081	-0.00498309		-8.57571	0.0106782		-9.22953	0.95884		-17.1025	1.10479
	8.7685	-0.0113893		3.53591	-0.011389		2.14298	0.016373		-8.97697	0.00142377		-9.62406	0.981619		-17.5071	1.07917
	8.36876	-0.0156603		3.17014	0.00427086		1.73415	-0.0092543		-9.37852	0.0690474		-10.012	1.03928		-17.9216	1.0806
	7.97354	-0.0334562		2.79057	-0.00474571		1.3261	0.0121018		-9.78079	0.163721		-10.4075	1.03714		-18.3265	1.07277
	7.56249	-0.004271		2.41968	0.0177964		0.90799	0.00640682		-10.1841	0.240598		-10.8068	1.04141		-18.7679	1.08416
	7.16995	-0.0412864		2.0293	-0.0156608		0.501972	0.00213561		-10.5865	0.355203		-11.1847	1.05423		-19.2368	1.07989
	6.76019	-0.00355917		1.64812	0.00427113		0.0635543	-0.0405766		-10.9892	0.483332		-11.5869	1.04426		-19.7228	1.08487
	6.36848	0.0113893		1.24736	0.0412876		-0.332448	-0.039156		-11.3942	0.634951		-11.9698	1.06775
	5.96159	0.0121012		0.835205	0.0234912		-0.746681	-0.000711926		-11.7903	0.709693		-12.3763	1.06917
	5.57172	0.0161349		0.439803	-0.00498299		-1.16368	-0.00925504		-12.188	0.786571		-12.7647	1.04141
	5.16081	-0.0135248		0.0151385	-0.0185083		-1.54865	0.00355963		-12.5942	0.849923		-13.152	1.05995
	4.75378	-0.0170834		-0.400387	-0.0291861		-1.94106	0.00569541		-12.9996	0.931784		-13.5449	1.09558
	4.35801	-0.0448438		-0.825097	-0.0384402		-2.32072	-0.0213578		-13.4064	0.948156		-13.9408	1.08134
	3.94235	0.0149479		-1.23628	-0.0135253		-2.69628	-0.038444		-13.8081	0.965951		-14.3291	1.07565
	3.54884	-0.0192188		-1.6399	0.00142371		-3.06796	-0.0185101		-14.2048	1.0229		-14.7167	1.06924
	3.12777	-0.0249132		-2.06909	-0.0291861		-3.4347	-0.0149505		-14.6011	1.01222		-15.1037	1.09629
	2.73094	-0.018507		-2.47838	-0.0177964		-3.81962	-0.00213578		-14.9941	1.05852		-15.5063	1.08205
	2.32432	-0.00284723		-2.87471	-0.024915		-4.19269	0.0256293		-15.4173	1.03789		-15.9066	1.07209
	1.90935	-0.000711807		-3.2865	0.00711791		-4.57549	-0.00640734		-15.8057	1.05569		-16.281	1.06924
	1.49867	-0.0355903		-3.69454	0.00142362		-4.95954	0.0113908		-16.2108	1.06992		-16.6862	1.07636
	1.08587	-0.0277605		-4.10901	0.0384377		-5.34035	-0.00996697		-16.6083	1.04999		-17.0701	1.09131
	0.674035	0.00640626		-4.51221	0.00142362		-5.73363	0.029189		-17.0131	1.08202		-17.4656	1.07707
	0.25154	0.0327431		-4.91684	0.00355905		-6.1162	-0.0142365		-17.4213	1.07704		-17.856	1.1148
	-0.169939	-0.0351158		-5.31603	0.00498267		-6.51234	-0.0327439		-17.8223	1.09555		-18.2516	1.08419
	-0.567419	0.022066		-5.72532	0.00854171		-6.88896	-0.0135246		-18.218	1.05569		-18.6599	1.07849
	-0.984652	-0.00854168		-6.13887	-0.00640629		-7.2833	0.00996553		-18.6157	1.05426		-19.0415	1.08913
	-1.37793	-0.0163715		-6.52347	-0.00427086		-7.67414	0.0123383		-19.0172	1.0685		-19.4324	1.08339
	-1.77324	-0.0170834		-6.93678	-0.00213543		-8.05925	0.0123383		-19.4225	1.08701		-19.8525	1.07741
	-2.15821	0.0234897		-7.34021	-0.0377259		-8.46305	0.00640641		-19.8143	1.09057
	-2.53428	-0.00284724		-7.75094	-0.00189816		-8.84982	0.0113892		-20.2212	1.08558
	-2.90665	0.0199307		-8.15234	0.0334551		-9.24047	-0.024202		-20.6276	1.09911
	-3.27657	-0.0220661		-8.54188	0.0071181		-9.6271	-0.012101		-21.0245	1.1155
	-3.64917	-0.0170834		-8.94471	-0.0320314		-10.0088	-7.45871e-10		-21.4379	1.08207
	-4.04615	0.000949079		-9.36407	-0.030608		-10.4096	0.00474549		-21.8355	1.15254
	-4.41303	-0.00142362		-9.75859	0.0135244		-10.8107	-0.0234902		-22.2424	1.11908
	-4.79938	-0.00925353		-10.1637	-0.00355906		-11.1845	0.0142365		-22.6477	1.10342
	-5.18348	-0.0612156		-10.5551	0.0189817		-11.5841	-0.00996552		-23.0571	1.08919
	-5.56665	0.011389		-10.9621	0.0056945		-11.987	0.0192214		-23.4739	1.07566
	-5.95286	-0.0135244		-11.3734	0.00379633		-12.3684	-0.00664444		-23.9148	1.0963
	-6.33714	-0.0341669		-11.7694	-0.0192189		-12.7555	-0.00498333		-24.3728	1.07708
	-6.7385	0.00355905		-12.1763	0.00711812		-13.1374	-0.000711905		-24.8172	1.10698
	-7.11604	-0.00498231		-12.5643	0.0170835		-13.5535	0.0647833
	-7.50909	-0.0163712		-12.9743	-0.00854175		-13.9447	0.0676309
	-7.89378	0.024201		-13.385	0.00284725		-14.3369	0.155195
	-8.28365	-1.86468e-10		-13.778	-0.0128126		-14.7341	0.210724
	-8.6802	-0.0389114		-14.1878	0.0135244		-15.1078	0.322493
	-9.06624	0.00854152		-14.5791	0.0156599		-15.5035	0.40009
	-9.4555	0.00284717		-14.9813	0.0156599		-15.8919	0.501181
	-9.85829	-0.00711793		-15.392	1.84883e-08		-16.2889	0.601559
	-10.2393	-0.00427076		-15.7835	0.00854172		-16.6866	0.691971
	-10.6383	-0.00925331		-16.1901	0.00213543		-17.0639	0.813707
	-11.0246	0.0220656		-16.5873	-0.000711809		-17.479	0.850014
	-11.4182	-0.0199302		-16.9917	0.0242015		-17.8577	0.909727
	-11.7958	-0.0220656		-17.3884	0.0484031		-18.2549	0.94102
	-12.1994	-0.020642		-17.7844	0.0982297		-18.651	0.96878
	-12.6017	0.0227774		-18.194	0.135244		-19.031	0.983728
	-12.9964	0.0156593		-18.5899	0.228491		-19.4355	1.02501
	-13.3758	0.0142354		-18.997	0.292554		-19.8297	1.04494
	-13.7621	-8.39105e-10		-19.397	0.387936		-20.2089	1.03925
	-14.1632	0.0348768		-19.8014	0.482607		-20.6047	1.03569
	-14.5496	0.0263355		-20.2041	0.541687		-20.9978	1.02715
	-14.9481	0.0218277		-20.5996	0.647747		-21.3954	1.05989
	-15.344	0.0104393		-20.9955	0.738147		-21.7876	1.07413
	-15.7305	0.0142354		-21.4092	0.827874		-22.1808	1.06843
	-16.1221	0.00640595		-21.8032	0.903373		-22.5747	1.09192
	-16.5333	-0.0099648		-22.2129	0.939678		-22.9576	1.05206
	-16.9156	-0.0106766		-22.5998	0.99734		-23.3729	1.09406
	-17.2935	-0.0277591		-23.0065	0.966018		-23.747	1.08625
	-17.7051	0.00782949		-23.4127	0.996629		-24.1272	1.10833
	-18.087	-0.0185061		-23.8091	1.03222		-24.5327	1.07131
	-18.4904	-0.00427063		-24.2213	1.03863		-24.8942	1.11971
	-18.8682	-0.00355909		-24.6087	1.03151
	-19.2734	0.0177957		-25.0179	1.0728
	-19.6607	-0.00284732		-25.3957	1.07707
	-20.0392	0.0099656		-25.8223	1.07351
	-20.4429	0.0626409		-26.2224	1.08917
	-20.8429	0.0896904		-26.6189	1.08917
	-21.2454	0.143789		-27.018	1.1148
	-21.6106	0.218531		-27.4188	1.08632
	-22.0129	0.297544		-27.8194	1.08628
	-22.405	0.343101		-28.226	1.06635
	-22.8023	0.459841		-28.6188	1.08984
	-23.2048	0.574446		-29.0137	1.09767
	-23.5878	0.639934		-29.425	1.09198
	-23.9666	0.718947		-29.822	1.0991
	-24.3697	0.799384		-30.2242	1.11547
	-24.7717	0.854901		-30.6251	1.08984
	-25.149	0.906863		-31.028	1.0813
	-25.548	0.926794		-31.4398	1.11832
	-25.9402	0.966656		-31.8407	1.12472
	-26.3362	0.988722		-32.2387	1.11761
	-26.7196	1.01008		-32.6331	1.13683
	-27.115	1.05492		-33.0527	1.09554
	-27.511	1.0535		-33.4595	1.10052
	-27.8997	1.03214		-33.8897	1.08769
	-28.2971	1.06418		-34.3423	1.12044
	-28.6847	1.1076		-34.7927	1.0998
	-29.0956	1.07912
	-29.4697	1.06987
	-29.8588	1.09123
	-30.265	1.07628
	-30.6581	1.07415
	-31.0547	1.08128
	-31.4328	1.13751
	-31.8246	1.08056
	-32.2147	1.08555
	-32.6195	1.10121
	-33.0069	1.07843
	-33.3968	1.1005
	-33.7931	1.07772
	-34.1889	1.08768
	-34.5737	1.07985
	-34.9822	1.08484
	-35.3608	1.1069
	-35.7444	1.11971
	-36.1451	1.07487
	-36.541	1.0763
	-36.9517	1.10976
	-37.3114	1.09267
	-37.6988	1.07061
	-38.1079	1.11972
	-38.5237	1.11616
	-38.8883	1.10193
	-39.2837	1.11474
	-39.6803	1.08911
	-39.9843	1.08484

## Sheet: Figure 2d
exp	t	h*	WHH	t	h*		exp	T (K)	Hc2 (kOe)
	0.44686	0.50092		0.01	0.6926			0.42675	23.45
	0.5222	0.43545		0.02	0.69211			0.4987	20.385
	0.6267	0.33879		0.03	0.69137			0.5985	15.86
	0.73147	0.24266		0.04	0.69038			0.69855	11.36
	0.8366	0.15401		0.05	0.68915			0.79895	7.21
	0.88927	0.1083		0.06	0.68742			0.84925	5.07
	0.94293	0.06184		0.07	0.68569			0.9005	2.895
				0.08	0.68347
				0.09	0.68125
				0.1	0.67878
				0.11	0.67582
				0.12	0.67286
				0.13	0.66965
				0.14	0.6662
				0.15	0.6625
				0.16	0.6588
				0.17	0.65485
				0.18	0.65065
				0.19	0.64621
				0.2	0.64177
				0.21	0.63708
				0.22	0.63215
				0.23	0.62721
				0.24	0.62203
				0.25	0.61685
				0.26	0.61142
				0.27	0.60599
				0.28	0.60032
				0.29	0.5944
				0.3	0.58872
				0.31	0.58255
				0.32	0.57663
				0.33	0.57022
				0.34	0.56405
				0.35	0.55763
				0.36	0.55097
				0.37	0.54431
				0.38	0.53765
				0.39	0.53098
				0.4	0.52408
				0.41	0.51692
				0.42	0.51001
				0.43	0.50286
				0.44	0.49545
				0.45	0.4883
				0.46	0.4809
				0.47	0.47325
				0.48	0.46585
				0.49	0.4582
				0.5	0.45055
				0.51	0.44265
				0.52	0.435
				0.53	0.42711
				0.54	0.41921
				0.55	0.41107
				0.56	0.40293
				0.57	0.39478
				0.58	0.38664
				0.59	0.3785
				0.6	0.37011
				0.61	0.36172
				0.62	0.35333
				0.63	0.34494
				0.64	0.33631
				0.65	0.32767
				0.66	0.31903
				0.67	0.3104
				0.68	0.30176
				0.69	0.29288
				0.7	0.284
				0.71	0.27512
				0.72	0.26623
				0.73	0.25735
				0.74	0.24822
				0.75	0.23909
				0.76	0.23021
				0.77	0.22083
				0.78	0.2117
				0.79	0.20257
				0.8	0.1932
				0.81	0.18382
				0.82	0.17469
				0.83	0.16532
				0.84	0.15569
				0.85	0.14632
				0.86	0.13669
				0.87	0.12732
				0.88	0.1177
				0.89	0.10807
				0.9	0.09845
				0.91	0.08858
				0.92	0.07896
				0.93	0.06933
				0.94	0.05946
				0.95	0.04959
				0.96	0.03973
				0.97	0.02986
				0.98	0.01999
				0.99	0.00987

## Sheet: Figure 3a,b
ZFC	T (K)	4πχ (emu Oe-1 cm-3)	FC	T (K)	4πχ (emu Oe-1 cm-3)
	0.401179	-1.08207		0.404863	-0.00680667
	0.423345	-1.07649		0.425764	-0.00679945
	0.446606	-1.06157		0.449737	-0.00679858
	0.471256	-1.04166		0.474528	-0.00679567
	0.499726	-1.01804		0.500213	-0.00678573
	0.523802	-0.991323		0.526239	-0.00677912
	0.549208	-0.962646		0.552089	-0.00677159
	0.575213	-0.929357		0.578155	-0.00676019
	0.600595	-0.891709		0.60376	-0.00675207
	0.625377	-0.849502		0.629734	-0.00674436
	0.650098	-0.803788		0.655671	-0.00673102
	0.675185	-0.748775		0.681064	-0.00671774
	0.700405	-0.686967		0.706916	-0.00670371
	0.699984	-0.673923		0.701206	-0.00670531
	0.710906	-0.655153		0.714305	-0.00669759
	0.720184	-0.627857		0.72355	-0.00669134
	0.730203	-0.596627		0.73437	-0.00668514
	0.741214	-0.563702		0.744315	-0.0066758
	0.75074	-0.529458		0.754131	-0.00666523
	0.760659	-0.49321		0.764691	-0.00665983
	0.770979	-0.457579		0.774557	-0.00664945
	0.781357	-0.422601		0.784485	-0.00663725
	0.791838	-0.387234		0.795019	-0.0066285
	0.80209	-0.353035		0.804525	-0.00662216
	0.814151	-0.315552		0.816501	-0.00661311
	0.824482	-0.290172		0.825873	-0.00660656
	0.833646	-0.271625		0.835952	-0.00659916
	0.843916	-0.250893		0.841176	-0.00659829
	0.854366	-0.229169		0.85121	-0.00659078
	0.864151	-0.206469		0.860683	-0.00658526
	0.874172	-0.183572		0.871293	-0.00657645
	0.883829	-0.160364		0.880989	-0.00656713
	0.894075	-0.136533		0.889994	-0.0065568
	0.904086	-0.112659		0.900139	-0.0065444
	0.91412	-0.0897927		0.909987	-0.00653207
	0.924688	-0.0671633		0.918737	-0.00651768
	0.93395	-0.0509149		0.930199	-0.00650013
	0.945591	-0.0377067		0.93997	-0.00648427
	0.956168	-0.0305748		0.948479	-0.00646777
	0.960352	-0.0282877		0.959099	-0.00644931
	0.968599	-0.026377		0.968702	-0.00643199
	0.979907	-0.0246059		0.976291	-0.00643541
	0.988743	-0.0241326		0.985225	-0.00653257
	0.9984	-0.024013		0.995844	-0.00657162
	1.00917	-0.0238903		1.00882	-0.00649362
	1.01724	-0.0237924		1.01609	-0.00646925
	1.02882	-0.0237002		1.02565	-0.00645124
	1.03772	-0.0236087		1.03772	-0.00643537
	1.04843	-0.023517		1.04701	-0.00641769
	1.057	-0.0234199		1.05625	-0.00640054
	1.06577	-0.0233188		1.06504	-0.00638379
	1.07751	-0.0232098		1.0746	-0.00636475
	1.08651	-0.0230962		1.08243	-0.0063463
	1.09632	-0.0229855		1.09582	-0.00632731
	1.0963	-0.0229124		1.09443	-0.00631585
	1.12084	-0.0227412		1.11657	-0.00628546
	1.14422	-0.022513		1.14207	-0.00624631
	1.16494	-0.0222544		1.16362	-0.00620329
	1.18952	-0.0219868		1.18583	-0.00615823
	1.21525	-0.0215946		1.2143	-0.00608843
	1.24378	-0.0212436		1.2423	-0.00602947
	1.2672	-0.0208895		1.26751	-0.00596951
	1.28831	-0.0205334		1.29328	-0.005907
	1.31205	-0.0201636		1.31821	-0.00584489
	1.33681	-0.0197886		1.34039	-0.00578261
	1.36302	-0.0194057		1.36513	-0.00571587
	1.38958	-0.0189941		1.38889	-0.00565048
	1.417	-0.018481		1.41901	-0.00557341
	1.44081	-0.0180128		1.44075	-0.00550072
	1.46609	-0.0175484		1.46683	-0.00542323
	1.49545	-0.0170643		1.49376	-0.00533957
	1.29066	-0.0205165		1.50174	-0.00528443
	1.38179	-0.0190456		1.5968	-0.00505109
	1.48662	-0.0172967		1.6966	-0.00474373
	1.57965	-0.0154117		1.77974	-0.00426301
	1.68643	-0.013263		1.87599	-0.00382739
	1.80651	-0.0106179		1.97077	-0.00332039
	1.93382	-0.00792069		2.33299	-0.00166714
	1.97745	-0.00694107		2.17301	-0.00219494
	2.07633	-0.00403321		2.27457	-0.00187293
	2.18323	-0.00362347		2.37687	-0.00142135
	2.39113	-0.00310022		2.47839	-0.000872234
	2.40691	-0.000992516		2.60434	-0.000230224
	2.50704	-0.000714046		2.70175	-0.000129673
	2.60351	-0.000524587		2.80107	-7.2967e-05
	2.70133	-0.000321426		2.90055	-3.86735e-05
	2.80316	-0.000174976		2.99806	-1.25845e-05
	2.90161	-8.13616e-05		3.09719	1.12034e-05
	3.00088	-2.32148e-05		3.19756	2.29814e-05
	3.09892	8.65434e-06		3.29482	2.74414e-05
	3.19624	2.34399e-05		3.39387	2.83522e-05
	3.29774	2.68693e-05		3.49411	2.83499e-05
	3.39553	2.75405e-05		3.59338	2.8445e-05
	3.49358	2.77361e-05		3.69332	2.82747e-05
	3.59541	2.82896e-05		3.7939	2.84329e-05
	3.69462	2.84082e-05		3.89443	2.85284e-05
	3.79448	2.8816e-05		3.99429	2.86613e-05
	3.89435	2.8959e-05
	3.99463	2.92118e-05

## Sheet: Figure 3c
T2 (K2)	C/T (mJ g-1 K-2)
0.646205	0.047106
0.647403	0.04693
0.680085	0.0464389
0.680855	0.0464097
0.712726	0.0459876
0.714825	0.0456249
0.749221	0.0452451
0.749965	0.0452393
0.786238	0.044488
0.787539	0.0445155
0.822781	0.0435212
0.824494	0.0434242
0.859134	0.0418365
0.862118	0.0415549
0.895781	0.0377796
0.899638	0.0372933
0.935843	0.0329622
0.938493	0.032818
0.977343	0.0310513
0.980008	0.0309504
1.01846	0.0306292
1.01871	0.0306781
1.06354	0.0302749
1.06399	0.030552
1.10572	0.0302387
1.10649	0.030258
1.1517	0.0301333
1.15259	0.030221
1.19593	0.0300849
1.19724	0.0300771
1.24115	0.0300812
1.24151	0.03006
1.28762	0.0300857
1.28792	0.0300348
1.33429	0.0301376
1.33458	0.0301197
1.38286	0.0301313
1.38428	0.0301147
1.43106	0.0302811
1.43131	0.0303191
1.47967	0.0304641
1.48049	0.0304659
1.53001	0.0306417
1.53039	0.0306205
1.58401	0.0307868
1.58462	0.0308259
1.63578	0.031042
1.63627	0.0310329
1.68857	0.0312967
1.68976	0.0313039
1.74215	0.0314852
1.74221	0.0315665
1.79627	0.0318343
1.79739	0.0317966
1.85125	0.0320977
1.85199	0.0320403
1.90679	0.0324229
1.90753	0.0324664
1.96321	0.0327508
1.96505	0.0327393
2.02158	0.0330611
2.02231	0.0330897
2.08234	0.0334091
2.08262	0.033437
2.14106	0.033675
2.14172	0.0337243
2.20056	0.0340637
2.20077	0.0340575
2.26081	0.0343807
2.26112	0.0344137
2.31769	0.0347175
2.32111	0.034704
2.38155	0.0350142
2.38242	0.035076
2.44451	0.0354225
2.44562	0.0354482
2.50742	0.0357288
2.5078	0.0357706
2.57106	0.0360985
2.57182	0.0361045
2.639	0.0364651
2.63978	0.0365221
2.70495	0.0368606
2.70633	0.0367985
2.77221	0.0372203
2.77321	0.0372305
2.84003	0.037591
2.84036	0.0375957
2.90784	0.0379446
2.90901	0.0379651
2.97814	0.0383313
2.97843	0.0383213
3.04832	0.0386782
3.04872	0.038726
3.1197	0.0390692
3.11999	0.0390836
3.19181	0.0394418
3.19255	0.039442
3.26744	0.0398141
3.26879	0.0398224
3.3419	0.0401645
3.34222	0.0402247
3.41535	0.0405946
3.41628	0.0406152
3.4907	0.0409171
3.49115	0.0409797
3.56662	0.0414131
3.56759	0.0414129
3.64279	0.0417939
3.64386	0.0417857
3.72075	0.0422839
3.72115	0.0421983
3.79882	0.042673
3.79934	0.042676
3.87782	0.04313
3.87821	0.0430534
3.9575	0.0435986
3.96021	0.0435111
4.04002	0.0439635
4.04149	0.0440098
4.12024	0.0444518
4.12376	0.0443823
4.20229	0.0448128
4.20385	0.0448519
4.28754	0.0452861
4.28947	0.0452148
4.37138	0.0458047
4.37351	0.0457046
4.45788	0.0461952
4.46192	0.0463319
4.5594	0.0467937
4.5657	0.0467844
4.63225	0.0470873
4.63484	0.0471087
4.72717	0.0475861
4.72979	0.0474653
4.81013	0.0480688
4.81289	0.0479102
4.90139	0.0483214
4.90378	0.0484072
4.99062	0.0488517
4.99365	0.0488664
5.08212	0.0493721
5.0859	0.0492643
5.17494	0.0498229
5.17587	0.0496875
5.26375	0.0501836
5.26515	0.0502554
5.36088	0.0505383
5.36265	0.0506529
5.45719	0.0511059
5.46175	0.0511214
5.54936	0.0516794
5.55488	0.0515372
5.64899	0.0519879
5.64992	0.0520812
5.74674	0.0525098
5.74751	0.0525619
5.84571	0.0529569
5.84784	0.0530364
5.94142	0.0534665
5.94594	0.0535632
6.04499	0.0539349
6.04557	0.0539894
6.14492	0.0543915
6.14582	0.054513
6.24805	0.054901
6.24809	0.0549962
6.35348	0.0554779
6.36484	0.0554438
6.45546	0.05593
6.46106	0.0559571
6.5574	0.0565094
6.56143	0.0565146
6.66105	0.0569634
6.66849	0.0570198
6.76358	0.0574466
6.76554	0.0575573
6.86641	0.0579239
6.87001	0.0580544
6.96849	0.0584962
6.98193	0.0584588
7.07683	0.0589414
7.08289	0.0589813
7.18162	0.0594406
7.19354	0.0594758
7.29417	0.0600558
7.30348	0.0600688
7.41139	0.0605621
7.41393	0.0604898
7.51747	0.061058
7.52783	0.0610563
7.63573	0.0615039
7.64065	0.0615561
7.7368	0.0621688
7.75052	0.0620632
7.86031	0.0625119
7.86767	0.0626295
7.97134	0.0630929
7.97166	0.0632816
8.08461	0.0637097
8.0948	0.0636295
8.19938	0.06413
8.20965	0.0642196
8.32964	0.0646417
8.33085	0.0647981
8.44975	0.0651404
8.45821	0.0652386
8.55994	0.0658158
8.57292	0.0658221
8.69021	0.0662041
8.69338	0.0662777
8.80034	0.0668394
8.81429	0.0668668
8.92861	0.0672485
8.93482	0.0672936
9.03896	0.0677741
9.04823	0.067934
9.17003	0.0682941
9.17106	0.0683982
9.28613	0.0688766
9.2987	0.0688906
9.42162	0.0693159
9.42889	0.0694024
9.54544	0.0698938
9.54852	0.0699193
9.67291	0.0703368
9.67933	0.0704808
9.80104	0.0707731
9.80379	0.0710207
9.92253	0.0715881
9.92901	0.0713835
10.0439	0.0720229
10.0656	0.0720589
10.179	0.0724866
10.1893	0.0726033
10.308	0.0730726
10.3261	0.0729734
10.4428	0.0735722
10.4529	0.0736835
10.5854	0.0741306
10.5956	0.0741866
10.7011	0.0747931
10.7199	0.074887
10.8487	0.0754862
10.8487	0.075202
10.9717	0.0759911
10.9926	0.075917
11.1096	0.0764444
11.1284	0.0764667
11.2508	0.0769229
11.2624	0.0770275
11.3875	0.0774829
11.3984	0.0776143
11.5228	0.0781843
11.5314	0.0782693
11.6591	0.0787285
11.6692	0.0788507
11.8086	0.0793033
11.8152	0.0794419
11.9437	0.0799883
11.945	0.0801395
12.0895	0.0805063
12.103	0.080569
12.2259	0.0811266
12.2459	0.0811451
12.3667	0.0817038
12.3759	0.0819725
12.5135	0.0823044
12.5213	0.082465
12.6565	0.0829337
12.6618	0.0831534
12.804	0.0836595
12.8254	0.0838013
12.9633	0.0842099
12.9741	0.0844036
13.1189	0.0848647
13.1314	0.0849906
13.2627	0.0855191
13.2806	0.0855602
13.4066	0.0861185
13.4225	0.086205
13.5546	0.0867599
13.5706	0.0867692
13.6959	0.0873738
13.7174	0.0874269
13.8504	0.0879121
13.8656	0.0879888
14.0055	0.0885507
14.0177	0.0886685
14.1575	0.089088
14.1702	0.0892489
14.3046	0.0897905
14.3255	0.0898421
14.4621	0.0904737
14.477	0.0905256
14.6245	0.0909703
14.6374	0.0911018
14.7726	0.0916506
14.7877	0.0917073
14.9493	0.0922837
14.9543	0.0922162
15.1292	0.0932308
15.1419	0.093228
15.285	0.0938298
15.3012	0.0937362
15.4622	0.0945387
15.4645	0.0945157
15.6106	0.0950536
15.6234	0.0950301
15.7721	0.0956436
15.7846	0.0955915
15.9529	0.0963123
15.9644	0.0962608
16.1414	0.0968258
16.1484	0.096764
16.3074	0.0974856
16.31	0.0973725
16.473	0.0980001
16.4771	0.0980282
16.4867	0.0982843
16.5245	0.0983328
16.6438	0.098505
16.6459	0.0985878
17.3384	0.101259
17.3762	0.101456
18.2261	0.104471
18.2685	0.104538
19.1122	0.10752
19.161	0.107692
20.2441	0.11118
20.3125	0.111362
20.9698	0.113959
21.032	0.113956
21.9598	0.117275
22.0081	0.117332
22.9354	0.120446
22.9961	0.120537
24.1267	0.123932
24.1833	0.123895
24.9873	0.126999
25.0556	0.127165
26.0347	0.130538
26.0967	0.130536
27.3142	0.133916
27.3599	0.134013
28.2012	0.137294
28.2795	0.137305
29.3417	0.140576
29.4137	0.140572
30.479	0.143913
30.5503	0.143893
31.6487	0.147058
31.738	0.147083
32.8325	0.150417
32.9168	0.150331
34.0522	0.153511
34.146	0.153476
35.2953	0.156634
35.3664	0.156708
36.5221	0.160123
36.6445	0.160154
37.7997	0.163392
37.9183	0.163429
39.3368	0.166763
39.3791	0.166551
40.6647	0.170237
40.7411	0.169966
41.7834	0.173558
41.8971	0.173634
43.4043	0.177019
43.4505	0.176897
44.7403	0.180972
44.7993	0.180554
46.2003	0.18459
46.2769	0.184272
47.63	0.188276
47.6645	0.187722
49.0081	0.191272
49.0358	0.191229
50.8771	0.196796
50.9051	0.195543

## Sheet: Figure 3d
T (K)	Cel/γT
0.803869	1.95048
0.804613	1.94234
0.824673	1.91263
0.825139	1.91115
0.844231	1.88472
0.845473	1.86802
0.865576	1.84288
0.866005	1.84245
0.886701	1.80027
0.887434	1.80118
0.907073	1.7484
0.908016	1.74365
0.926895	1.6645
0.928503	1.65122
0.946457	1.47459
0.948492	1.45195
0.96739	1.24989
0.968758	1.24282
0.988607	1.15467
0.989953	1.14953
1.00919	1.12604
1.00931	1.12817
1.03128	1.09951
1.0315	1.11178
1.05153	1.08786
1.0519	1.08854
1.07317	1.07223
1.07359	1.07593
1.09359	1.05956
1.09418	1.05889
1.11407	1.04864
1.11423	1.0476
1.13473	1.0378
1.13487	1.03545
1.15511	1.02902
1.15524	1.02815
1.17595	1.0172
1.17655	1.01612
1.19627	1.01243
1.19637	1.01407
1.21642	1.00905
1.21676	1.00894
1.23694	1.00502
1.23709	1.00399
1.25858	0.998667
1.25882	1.00027
1.27898	0.997764
1.27917	0.997241
1.29945	0.996595
1.29991	0.996633
1.3199	0.992277
1.31993	0.995897
1.34025	0.995007
1.34067	0.993059
1.36061	0.993707
1.36088	0.990969
1.38087	0.995032
1.38113	0.9968
1.40114	0.99627
1.4018	0.995318
1.42182	0.996255
1.42208	0.997362
1.44303	0.997356
1.44313	0.99854
1.46324	0.995279
1.46346	0.997322
1.48343	0.998502
1.4835	0.998172
1.5036	0.998338
1.5037	0.99974
1.5224	0.999864
1.52352	0.998448
1.54323	0.997937
1.54351	1.00049
1.56349	1.00122
1.56385	1.0021
1.58348	0.999941
1.5836	1.00172
1.60345	1.00133
1.60369	1.00142
1.6245	1.00156
1.62474	1.00392
1.64467	1.00355
1.64509	1.00045
1.665	1.00363
1.6653	1.00385
1.68524	1.00407
1.68534	1.0042
1.70524	1.00375
1.70558	1.00438
1.72573	1.00431
1.72581	1.00379
1.74594	1.00312
1.74606	1.00517
1.76627	1.00362
1.76635	1.0042
1.78656	1.00313
1.78677	1.00296
1.80761	1.00178
1.80798	1.00183
1.82809	0.999736
1.82817	1.00235
1.84807	1.00149
1.84832	1.00219
1.86834	0.99799
1.86846	1.00068
1.88855	1.0021
1.88881	1.00186
1.90861	1.001
1.90889	1.00038
1.92892	1.00436
1.92903	1.00044
1.94906	1.00318
1.94919	1.0032
1.96922	1.00482
1.96932	1.00131
1.98935	1.00681
1.99003	1.00226
2.00998	1.0035
2.01035	1.00522
2.02984	1.00624
2.03071	1.00231
2.04995	1.00287
2.05033	1.00424
2.07064	1.00375
2.0711	1.00011
2.09078	1.00699
2.09129	1.00201
2.11137	1.00387
2.11232	1.00902
2.13527	1.00648
2.13675	1.00456
2.15227	1.00227
2.15287	1.00261
2.17421	1.00199
2.17481	0.995975
2.1932	1.00384
2.19383	0.996094
2.21391	0.993431
2.21445	0.996695
2.23397	0.995909
2.23465	0.995848
2.25436	0.997407
2.25519	0.991696
2.27485	0.995482
2.27505	0.989212
2.29429	0.990484
2.29459	0.993358
2.31536	0.983243
2.31574	0.987944
2.33606	0.985705
2.33704	0.985316
2.35571	0.989416
2.35688	0.981753
2.37676	0.979517
2.37696	0.983465
2.39724	0.979595
2.3974	0.981738
2.41779	0.976045
2.41823	0.979086
2.4375	0.976059
2.43843	0.979303
2.45866	0.972366
2.45877	0.974661
2.4789	0.969006
2.47908	0.974223
2.49961	0.967256
2.49962	0.971498
2.52061	0.967965
2.52286	0.963745
2.54076	0.963923
2.54186	0.963801
2.56074	0.965573
2.56153	0.964848
2.5809	0.961218
2.58234	0.961969
2.60069	0.95843
2.60106	0.962909
2.62038	0.955313
2.62107	0.960284
2.63979	0.956611
2.64233	0.951744
2.66023	0.95075
2.66137	0.951088
2.67985	0.948139
2.68208	0.94688
2.70077	0.948866
2.7025	0.947236
2.72239	0.943623
2.72285	0.93979
2.7418	0.94056
2.74369	0.938023
2.76328	0.932369
2.76417	0.933536
2.78151	0.938045
2.78398	0.93007
2.80362	0.924019
2.80494	0.927524
2.82336	0.923579
2.82341	0.931934
2.84334	0.924208
2.84514	0.918205
2.86346	0.915705
2.86525	0.917268
2.88611	0.907602
2.88632	0.9143
2.90684	0.901333
2.9083	0.903708
2.92574	0.905311
2.92795	0.902508
2.94792	0.891694
2.94845	0.894226
2.96654	0.893893
2.96889	0.891803
2.98808	0.881679
2.98912	0.882217
3.00649	0.878929
3.00803	0.883871
3.02821	0.871006
3.02838	0.875411
3.04731	0.869431
3.04938	0.867067
3.06947	0.856848
3.07065	0.858987
3.08957	0.853234
3.09007	0.853639
3.11013	0.842726
3.11116	0.847629
3.13066	0.831758
3.1311	0.842164
3.15001	0.839287
3.15103	0.828607
3.1692	0.829875
3.17264	0.826305
3.19045	0.818464
3.19207	0.821226
3.2106	0.813991
3.21343	0.805235
3.23154	0.804247
3.23309	0.806834
3.25352	0.795304
3.25509	0.795383
3.27126	0.797388
3.27413	0.797123
3.29374	0.793274
3.29374	0.780576
3.31235	0.786605
3.31551	0.778314
3.33311	0.774064
3.33593	0.770591
3.35422	0.76188
3.35595	0.763796
3.37454	0.754409
3.37615	0.757684
3.39453	0.75357
3.3958	0.755321
3.41455	0.74548
3.41602	0.748559
3.43637	0.735625
3.43733	0.740251
3.45596	0.734128
3.45616	0.740559
3.47699	0.722608
3.47894	0.722188
3.49655	0.717899
3.49941	0.713973
3.51664	0.710204
3.51794	0.720025
3.53744	0.702148
3.53854	0.707472
3.55759	0.696279
3.55834	0.70482
3.57827	0.693632
3.58126	0.694877
3.60045	0.680362
3.60196	0.686442
3.622	0.672628
3.62373	0.675268
3.6418	0.667677
3.64426	0.665246
3.66151	0.660233
3.66368	0.660321
3.68165	0.653724
3.68382	0.650339
3.7008	0.647548
3.70371	0.644809
3.72161	0.634885
3.72365	0.634702
3.7424	0.626531
3.74402	0.628905
3.76265	0.614412
3.76433	0.618592
3.78215	0.610821
3.78491	0.60816
3.8029	0.603923
3.80486	0.602699
3.8242	0.587493
3.82588	0.590312
3.84352	0.582673
3.84548	0.581622
3.86643	0.568962
3.86708	0.564759
3.88963	0.568508
3.89126	0.565367
3.9096	0.55825
3.91167	0.550212
3.93221	0.547773
3.93249	0.54621
3.95103	0.535513
3.95265	0.531419
3.97141	0.523474
3.97298	0.518188
3.9941	0.510388
3.99554	0.505359
4.01764	0.488511
4.01851	0.484095
4.03825	0.478524
4.03856	0.472869
4.0587	0.462149
4.0592	0.462435
4.06039	0.471589
4.06503	0.464781
4.07968	0.444123
4.07994	0.447304
4.16394	0.40206
4.16847	0.401855
4.26921	0.334536
4.27416	0.327438
4.37175	0.26009
4.37733	0.256183
4.49935	0.15456
4.50694	0.146431
4.57927	0.106242
4.58606	0.0913235
4.68613	0.0190518
4.69128	0.0101175
4.78909	-0.0711933
4.79542	-0.0815495
4.9119	-0.198627
4.91765	-0.213726
4.99873	-0.266174
5.00555	-0.274978
5.10242	-0.357056
5.10849	-0.371872
5.2263	-0.51027
5.23067	-0.516784
5.31048	-0.570177
5.31785	-0.588311
5.4168	-0.69464
5.42344	-0.71197
5.52078	-0.815893
5.52724	-0.833775
5.62572	-0.953435
5.63365	-0.973545
5.72997	-1.08477
5.73732	-1.10863
5.83542	-1.23645
5.84346	-1.26031
5.94099	-1.3924
5.94697	-1.406
6.04335	-1.52816
6.05347	-1.55583
6.14814	-1.6858
6.15778	-1.71231
6.27191	-1.90055
6.27528	-1.92006
6.37689	-2.06099
6.38288	-2.09122
6.46401	-2.17851
6.47279	-2.20215
6.58819	-2.40919
6.5917	-2.4256
6.68882	-2.55012
6.69323	-2.58284
6.79708	-2.73554
6.80271	-2.76794
6.90145	-2.91068
6.90395	-2.94367
7.00058	-3.1044
7.00256	-3.11291
7.13282	-3.30189
7.13478	-3.36453

## Sheet: Figure 4
Ta1.6Te dodecagonal QC	T/Tc	Cel/γT	Al–Zn–Mg i-QC	T/Tc	Cel/γT	Penrose tiling	T/Tc	Cel/γT	BCS theory	T/Tc	Cel/γT
	7.6697	-3.30189		1.444	0.9387		1.156	1.001		1.4	1
	7.67181	-3.36453		1.452	0.9626		1.096	1.001		1.35	1
	7.52963	-3.11291		1.456	0.9914		1.06	1.001		1.3	1
	7.5275	-3.1044		1.444	1.039		1.036	1.078		1.25	1
	7.4236	-2.94367		1.412	1.044		1.012	1.269		1.2	1
	7.42091	-2.91068		1.368	1.044		1	1.566		1.15	1
	7.31475	-2.76794		1.364	1.011		0.992	1.901		1.1	1
	7.30869	-2.73554		1.388	0.9722		0.984	2.117		1.05	1
	7.19702	-2.58284		1.368	0.9435		0.98	2.213		1.001	1
	7.19228	-2.55012		1.34	1.011		0.972	2.222		1	2.4261
	7.08785	-2.4256		1.304	0.9387		0.96	2.203		0.98	2.37898
	7.08408	-2.40919		1.276	0.9531		0.94	2.174		0.96	2.33104
	6.95055	-2.17851		1.28	1.006		0.928	2.146		0.94	2.28234
	6.95999	-2.20215		1.292	1.044		0.912	2.107		0.92	2.23272
	6.86331	-2.09122		1.26	1.068		0.896	2.074		0.9	2.18211
	6.85687	-2.06099		1.26	1.039		0.88	2.026		0.88	2.13068
	6.74761	-1.92006		1.232	1.011		0.852	1.964		0.86	2.07837
	6.74399	-1.90055		1.22	1.025		0.82	1.853		0.84	2.025
	6.61091	-1.6858		1.212	0.9866		0.76	1.715		0.82	1.97061
	6.62127	-1.71231		1.184	0.9914		0.696	1.518		0.8	1.91512
	6.49823	-1.52816		1.164	1.058		0.66	1.413		0.78	1.85872
	6.50911	-1.55583		1.204	1.135		0.604	1.279		0.76	1.80118
	6.38816	-1.3924		1.14	1.097		0.544	1.034		0.74	1.74243
	6.39459	-1.406		1.14	1.063		0.452	0.7423		0.72	1.68264
	6.27465	-1.23645		1.136	1.049		0.36	0.455		0.7	1.62171
	6.28329	-1.26031		1.1	1.087		0.3	0.2251		0.68	1.55956
	6.16125	-1.08477		1.104	1.145		0.208	0.07184		0.66	1.49606
	6.16916	-1.10863		1.08	1.078		0.148	0.009579		0.64	1.43156
	6.04916	-0.953435		1.072	1.054		0.088	0		0.62	1.36565
	6.05769	-0.973545		1.048	1.202		0.024	0		0.6	1.29867
	5.93632	-0.815893		1.036	1.307					0.58	1.23034
	5.94326	-0.833775		1.032	1.322					0.56	1.16089
	5.82451	-0.69464		1.012	1.432					0.54	1.09037
	5.83166	-0.71197		1.016	1.504					0.52	1.01885
	5.71019	-0.570177		0.988	1.537					0.5	0.9462
	5.71812	-0.588311		0.996	1.691					0.48	0.872917
	5.62437	-0.516784		0.972	1.882					0.46	0.798913
	5.61968	-0.51027		0.964	1.844					0.44	0.724545
	5.48648	-0.357056		0.956	1.863					0.42	0.650238
	5.493	-0.371872		0.96	1.978					0.4	0.57625
	5.37497	-0.266174		0.956	2.04					0.38	0.503421
	5.38232	-0.274978		0.916	2.074					0.36	0.431944
	5.28779	-0.213726		0.932	2.002					0.34	0.362647
	5.28161	-0.198627		0.916	2.002					0.32	0.296875
	5.14956	-0.0711933		0.9	1.901					0.3	0.235333
	5.15637	-0.0815495		0.884	1.911					0.28	0.179286
	5.03885	0.0190518		0.872	1.94					0.26	0.13
	5.04438	0.0101175		0.836	1.92					0.24	0.0883333
	4.92395	0.106242		0.82	1.916					0.22	0.055
	4.93125	0.0913235		0.848	1.839					0.2	0.0305
	4.84618	0.146431		0.856	1.801					0.18	0.015
	4.83801	0.15456		0.788	1.758					0.16	0.005625
	4.70081	0.26009		0.768	1.762					0.14	0.00142857
	4.7068	0.256183		0.784	1.739
	4.59055	0.334536		0.808	1.724
	4.59587	0.327438		0.816	1.657
	4.47735	0.40206		0.796	1.643
	4.48223	0.401855		0.76	1.648
	4.36601	0.471589		0.708	1.662
	4.371	0.464781		0.664	1.619
	4.38703	0.447304		0.74	1.58
	4.38675	0.444123		0.692	1.475
	4.36473	0.462435		0.656	1.422
	4.36419	0.462149		0.648	1.422
	4.3422	0.478524		0.632	1.413
	4.34254	0.472869		0.672	1.379
	4.32004	0.488511		0.712	1.331
	4.32097	0.484095		0.728	1.274
	4.29474	0.510388		0.672	1.183
	4.29628	0.505359
	4.27034	0.523474
	4.27202	0.518188
	4.24842	0.535513
	4.25016	0.531419
	4.22818	0.547773
	4.22849	0.54621
	4.20387	0.55825
	4.2061	0.550212
	4.1824	0.568508
	4.18415	0.565367
	4.15815	0.564759
	4.15746	0.568962
	4.13282	0.582673
	4.13493	0.581622
	4.11204	0.587493
	4.11385	0.590312
	4.08914	0.603923
	4.09125	0.602699
	4.06682	0.610821
	4.0698	0.60816
	4.04586	0.614412
	4.04766	0.618592
	4.02408	0.626531
	4.02583	0.628905
	4.00173	0.634885
	4.00392	0.634702
	3.97936	0.647548
	3.98248	0.644809
	3.95877	0.653724
	3.9611	0.650339
	3.93711	0.660233
	3.93944	0.660321
	3.91591	0.667677
	3.91856	0.665246
	3.89462	0.672628
	3.89648	0.675268
	3.87146	0.680362
	3.87307	0.686442
	3.8476	0.693632
	3.85082	0.694877
	3.82537	0.696279
	3.82618	0.70482
	3.8037	0.702148
	3.80488	0.707472
	3.78133	0.710204
	3.78273	0.720025
	3.75973	0.717899
	3.76281	0.713973
	3.7387	0.722608
	3.7408	0.722188
	3.71609	0.734128
	3.7163	0.740559
	3.69502	0.735625
	3.69605	0.740251
	3.67156	0.74548
	3.67314	0.748559
	3.65003	0.75357
	3.6514	0.755321
	3.62853	0.754409
	3.63027	0.757684
	3.60669	0.76188
	3.60855	0.763796
	3.58399	0.774064
	3.58702	0.770591
	3.56167	0.786605
	3.56507	0.778314
	3.54166	0.780576
	3.54166	0.793274
	3.51748	0.797388
	3.52057	0.797123
	3.49841	0.795304
	3.5001	0.795383
	3.47477	0.804247
	3.47644	0.806834
	3.45226	0.813991
	3.4553	0.805235
	3.4306	0.818464
	3.43234	0.821226
	3.40775	0.829875
	3.41144	0.826305
	3.38821	0.828607
	3.3871	0.839287
	3.3663	0.831758
	3.36678	0.842164
	3.34423	0.842726
	3.34534	0.847629
	3.32212	0.853234
	3.32265	0.853639
	3.3005	0.856848
	3.30177	0.858987
	3.27668	0.869431
	3.2789	0.867067
	3.25613	0.871006
	3.25632	0.875411
	3.23278	0.878929
	3.23444	0.883871
	3.21299	0.881679
	3.2141	0.882217
	3.18982	0.893893
	3.19235	0.891803
	3.1698	0.891694
	3.17038	0.894226
	3.14595	0.905311
	3.14834	0.902508
	3.12564	0.901333
	3.1272	0.903708
	3.10335	0.907602
	3.10357	0.9143
	3.07898	0.915705
	3.08091	0.917268
	3.05736	0.924208
	3.05929	0.918205
	3.03587	0.923579
	3.03593	0.931934
	3.01465	0.924019
	3.01606	0.927524
	2.99087	0.938045
	2.99352	0.93007
	2.97127	0.932369
	2.97223	0.933536
	2.94817	0.94056
	2.9502	0.938023
	2.9278	0.93979
	2.9273	0.943623
	2.90406	0.948866
	2.90591	0.947236
	2.88156	0.948139
	2.88395	0.94688
	2.86046	0.95075
	2.86169	0.951088
	2.83848	0.956611
	2.84122	0.951744
	2.81762	0.955313
	2.81835	0.960284
	2.79644	0.95843
	2.79684	0.962909
	2.77516	0.961218
	2.77671	0.961969
	2.75349	0.965573
	2.75433	0.964848
	2.732	0.963923
	2.73318	0.963801
	2.71033	0.967965
	2.71276	0.963745
	2.68775	0.967256
	2.68776	0.971498
	2.66548	0.969006
	2.66567	0.974223
	2.64372	0.972366
	2.64384	0.974661
	2.62097	0.976059
	2.62197	0.979303
	2.59978	0.976045
	2.60025	0.979086
	2.57767	0.979595
	2.57785	0.981738
	2.55566	0.979517
	2.55587	0.983465
	2.53428	0.981753
	2.53302	0.989416
	2.5119	0.985705
	2.51295	0.985316
	2.48963	0.983243
	2.49004	0.987944
	2.46698	0.990484
	2.4673	0.993358
	2.44629	0.989212
	2.44607	0.995482
	2.42494	0.991696
	2.42404	0.997407
	2.40212	0.995909
	2.40285	0.995848
	2.38055	0.993431
	2.38113	0.996695
	2.35896	0.996094
	2.35828	1.00384
	2.3385	0.995975
	2.33786	1.00199
	2.31426	1.00227
	2.31491	1.00261
	2.29758	1.00456
	2.29599	1.00648
	2.27029	1.00387
	2.27132	1.00902
	2.24816	1.00699
	2.2487	1.00201
	2.22649	1.00375
	2.22699	1.00011
	2.20425	1.00287
	2.20465	1.00424
	2.18262	1.00624
	2.18355	1.00231
	2.16127	1.0035
	2.16166	1.00522
	2.13908	1.00681
	2.13982	1.00226
	2.11744	1.00482
	2.11754	1.00131
	2.09576	1.00318
	2.0959	1.0032
	2.07411	1.00436
	2.07422	1.00044
	2.05227	1.001
	2.05257	1.00038
	2.0307	1.0021
	2.03098	1.00186
	2.00897	0.99799
	2.0091	1.00068
	1.98717	1.00149
	1.98744	1.00219
	1.96568	0.999736
	1.96578	1.00235
	1.94366	1.00178
	1.94406	1.00183
	1.92104	1.00313
	1.92126	1.00296
	1.89921	1.00362
	1.8993	1.0042
	1.87736	1.00312
	1.87748	1.00517
	1.85562	1.00431
	1.85571	1.00379
	1.83359	1.00375
	1.83396	1.00438
	1.81209	1.00407
	1.81219	1.0042
	1.79032	1.00363
	1.79064	1.00385
	1.76847	1.00355
	1.76892	1.00045
	1.74678	1.00156
	1.74703	1.00392
	1.72414	1.00133
	1.7244	1.00142
	1.70267	0.999941
	1.7028	1.00172
	1.68117	1.00122
	1.68156	1.0021
	1.65939	0.997937
	1.65969	1.00049
	1.63698	0.999864
	1.63819	0.998448
	1.61677	0.998338
	1.61688	0.99974
	1.59508	0.998502
	1.59516	0.998172
	1.57337	0.995279
	1.57362	0.997322
	1.55165	0.997356
	1.55175	0.99854
	1.52884	0.996255
	1.52912	0.997362
	1.50661	0.99627
	1.50732	0.995318
	1.48509	0.9968
	1.4848	0.995032
	1.46331	0.990969
	1.46302	0.993707
	1.44113	0.995007
	1.44158	0.993059
	1.41925	0.992277
	1.41928	0.995897
	1.39726	0.996595
	1.39775	0.996633
	1.37524	0.997764
	1.37545	0.997241
	1.35331	0.998667
	1.35357	1.00027
	1.33004	1.00502
	1.3302	1.00399
	1.30798	1.00905
	1.30834	1.00894
	1.28631	1.01243
	1.28642	1.01407
	1.26446	1.0172
	1.26511	1.01612
	1.24206	1.02902
	1.24219	1.02815
	1.22014	1.0378
	1.22029	1.03545
	1.19792	1.04864
	1.1981	1.0476
	1.1759	1.05956
	1.17654	1.05889
	1.15395	1.07223
	1.1544	1.07593
	1.13068	1.08786
	1.13107	1.08854
	1.1089	1.09951
	1.10914	1.11178
	1.08515	1.12604
	1.08528	1.12817
	1.06302	1.15467
	1.06447	1.14953
	1.0402	1.24989
	1.04168	1.24282
	1.0177	1.47459
	1.01988	1.45195
	0.996661	1.6645
	0.99839	1.65122
	0.975347	1.7484
	0.976362	1.74365
	0.953442	1.80027
	0.95423	1.80118
	0.930726	1.84288
	0.931188	1.84245
	0.909111	1.86802
	0.907775	1.88472
	0.886745	1.91263
	0.887246	1.91115
	0.864375	1.95048
	0.865176	1.94234
